# Supplementary material for: The effect on twinning rate of transferring double vitrified-warmed embryos in women of advanced reproductive age: a retrospective study
Source: PeerJ. 2020 Jan 6;8:e8308. doi: 10.7717/peerj.8308 (PMC6951292; doi:10.7717/peerj.8308)
Supplement: Supplemental Information 1 [file peerj-08-8308-s001.xlsx]

## Sheet: good prognosis
patients	women age	women BMI	Length of embryo cryopreservation (m)	Endometrial thickness	No. of good-quality embryos transferred	1 Tubal pathology,2 Endometriosis,3 Male factor, 4 Unexplained,5 Others	1 Primary infertility,2 Secondary infertility	1 IVF, 2 ICSI	Damaged blastomere: 1 yes,2 no	Endometrial preparation:1 Natural cycles,2 HRT cycles	the number of thawed embryos	the number of viable embryos
1	36	32.85	7	7.3	2	4	1	2	2	2	2	2
2	41	31.62	11	8.8	2	4	1	1	2	2	2	2
3	37	31.2	6	7.8	2	3	1	1	1	2	2	2
4	35	29.05	3	9.8	1	3	1	2	2	2	3	3
5	35	28.52	3	15	2	2	1	1	2	2	2	2
6	35	28.48	4	8.2	2	4	1	1	2	2	2	2
7	39	28.23	3	8.1	2	2	1	2	2	2	2	2
8	37	28.04	2	9	2	5	1	1	1	2	2	2
9	40	27.99	4	10.5	2	4	1	2	2	2	2	2
10	36	27.92	3	8.3	2	1	2	1	2	2	2	2
11	37	27.77	6	8.7	2	3	1	1	2	2	2	2
12	39	27.43	4	8.1	2	3	1	2	1	1	2	2
13	36	27.34	2	10.5	1	1	2	1	2	2	2	2
14	35	27.34	2	8.8	2	1	2	1	2	2	2	2
15	38	27.24	7	9	2	3	1	2	1	2	2	2
16	35	27.12	7	10.6	2	1	1	1	2	2	2	2
17	37	27.11	3	10.4	2	3	1	1	2	2	2	2
18	39	27.06	10	7.9	2	4	1	2	1	2	2	2
19	36	27.06	4	7.8	2	3	1	1	2	2	2	2
20	35	27.06	2	8	2	2	1	2	2	2	2	2
21	35	26.99	3	5	2	3	1	1	2	2	2	2
22	39	26.95	3	5.8	2	4	1	1	1	2	2	2
23	38	26.72	2	9.3	2	3	1	2	2	2	2	2
24	36	26.67	9	7.7	2	3	1	1	1	2	2	2
25	37	26.44	8	7.3	2	1	2	1	2	2	2	2
26	36	26.44	5	8.5	2	4	1	1	2	2	2	2
27	43	26.37	5	8.6	2	4	1	2	2	2	2	2
28	39	26.29	5	9.2	2	3	1	1	2	2	2	2
29	35	26.22	13	7.8	2	4	1	1	2	1	2	2
30	42	26.11	4	7.8	2	4	1	2	2	2	2	2
31	39	25.82	4	8	2	5	1	1	2	2	2	2
32	35	25.81	11	9.7	2	1	2	1	2	2	2	2
33	42	25.63	5	9	2	5	1	1	2	2	2	2
34	36	25.59	2	10.7	2	4	1	2	2	2	2	2
35	36	25.59	3	9.9	2	3	1	1	2	2	2	2
36	37	25.39	3	8.9	1	1	1	1	2	2	3	3
37	36	25.39	13	8.7	2	4	1	2	2	2	2	2
38	36	25.39	9	7	2	1	2	1	2	2	2	2
39	35	25.39	3	7.5	2	1	2	2	2	2	2	2
40	35	25.39	7	10.5	2	2	1	1	2	2	2	2
41	35	25.39	7	7.2	2	1	2	1	2	1	2	2
42	35	25.39	6	12.9	2	1	1	2	2	2	2	2
43	35	25.39	13	8.1	2	2	1	1	1	2	2	2
44	41	25.39	4	9	2	5	1	2	2	2	2	2
45	38	25.24	8	8.1	2	1	2	1	2	2	2	2
46	37	25.24	4	10.4	2	3	1	1	2	2	2	2
47	35	25.24	11	12	2	3	1	1	2	2	2	2
48	36	25.22	3	7.2	2	1	1	2	2	2	2	2
49	46	25.15	3	8.2	2	4	1	1	1	2	2	2
50	41	25.15	10	6.2	2	3	1	1	2	2	2	2
51	45	25.1	2	8.5	2	3	1	2	2	2	2	2
52	37	25.1	3	9.8	2	1	2	1	2	2	2	2
53	39	25	8	10.6	2	1	1	2	2	2	2	2
54	37	25	4	8.7	2	1	2	1	2	2	2	2
55	38	24.97	5	9.4	2	1	1	1	2	2	2	2
56	36	24.97	2	9.7	2	3	1	1	2	2	2	2
57	35	24.97	4	8.9	2	1	2	2	2	2	2	2
58	35	24.97	5	9.3	2	1	1	1	2	2	2	2
59	38	24.89	10	10.2	2	3	1	1	1	2	2	2
60	36	24.84	4	8.3	2	3	1	1	2	2	2	2
61	36	24.8	3	8.1	2	4	1	2	2	2	2	2
62	39	24.78	5	9	2	2	1	1	2	2	2	2
63	36	24.65	4	8.5	2	1	2	2	2	2	2	2
64	35	24.61	2	9.3	2	2	1	1	1	2	2	2
65	35	24.61	7	7.5	2	3	1	1	2	2	2	2
66	36	24.56	4	7.6	2	1	1	1	2	2	2	2
67	41	24.54	12	12	2	4	1	1	2	2	2	2
68	39	24.54	14	8.7	2	3	1	2	2	1	2	2
69	39	24.49	2	7.3	2	4	1	1	2	2	2	2
70	35	24.49	3	10	2	4	1	2	2	2	2	2
71	36	24.46	5	6.6	2	3	1	1	2	2	2	2
72	35	24.46	3	9.3	2	2	1	1	2	2	2	2
73	35	24.45	12	8.1	2	3	1	2	2	2	2	2
74	38	24.44	2	10	1	3	1	1	1	2	4	3
75	35	24.44	5	7.2	2	1	2	1	2	2	2	2
76	35	24.44	4	4.02	2	1	1	2	2	2	2	2
77	35	24.44	6	9.2	2	2	1	1	2	2	2	2
78	38	24.44	3	7.9	2	5	1	1	2	2	2	2
79	38	24.44	2	10.7	2	3	1	2	2	2	2	2
80	41	24.39	3	9.4	2	1	1	1	2	1	2	2
81	38	24.39	8	13.1	2	3	1	1	2	2	2	2
82	36	24.38	10	10.8	2	3	1	2	1	2	2	2
83	41	24.3	2	8.2	2	2	1	1	2	2	2	2
84	35	24.3	16	9.1	2	1	2	2	2	2	2	2
85	37	24.24	3	7.2	2	3	1	2	1	2	2	2
86	36	24.24	4	9.8	2	3	1	1	2	2	2	2
87	36	24.22	4	10.9	2	4	1	1	2	2	2	2
88	36	24.22	6	8.9	2	1	2	1	2	2	2	2
89	36	24.22	12	8.6	1	1	1	1	2	2	3	2
90	35	24.17	10	11.7	2	1	1	1	2	2	2	2
91	41	24.14	6	8.5	2	3	1	1	2	2	2	2
92	37	24.09	3	12.9	2	3	1	2	1	2	2	2
93	39	24.03	10	8.7	2	5	2	1	2	2	2	2
94	39	24.03	2	7.5	2	1	1	1	2	2	2	2
95	38	24.03	3	10	2	1	2	1	2	1	2	2
96	37	24.03	3	7.8	2	5	1	2	2	2	2	2
97	36	24.03	3	8.8	2	3	1	2	2	2	2	2
98	36	24.03	4	10.7	2	3	1	1	2	2	2	2
99	35	24.03	2	7.4	2	2	1	1	2	2	2	2
100	35	24.03	3	7.7	2	3	1	2	2	2	2	2
101	35	24.03	3	9.4	2	4	1	1	2	2	2	2
102	35	24.03	7	8	2	1	2	1	2	2	2	2
103	35	24.03	4	10.6	2	1	1	1	2	2	2	2
104	44	24	2	7.9	2	3	1	2	2	2	2	2
105	37	23.95	3	8.8	2	1	2	1	2	2	2	2
106	36	23.94	9	7.5	2	4	1	1	1	2	2	2
107	35	23.92	3	11	2	2	1	2	2	2	2	2
108	38	23.88	3	6.9	2	1	1	1	2	2	2	2
109	37	23.88	21	10.9	2	1	1	1	2	2	2	2
110	36	23.88	3	9	2	1	2	1	1	2	2	2
111	36	23.88	4	7.2	2	1	2	2	2	2	2	2
112	36	23.88	3	9.5	1	3	1	1	2	2	2	2
113	35	23.88	5	9.4	2	3	1	1	2	2	2	2
114	35	23.88	3	7.5	2	4	1	1	2	2	2	2
115	35	23.88	4	10.1	2	1	2	2	2	2	2	2
116	36	23.83	2	10.2	2	3	1	2	2	2	2	2
117	37	23.81	3	9.7	2	3	1	1	2	2	2	2
118	38	23.73	7	9.4	2	3	1	1	2	2	2	2
119	37	23.73	6	7.6	2	3	1	1	2	1	2	2
120	35	23.73	6	8.9	2	1	1	1	2	2	2	2
121	37	23.73	7	10.3	2	5	1	2	2	2	2	2
122	36	23.73	7	7.8	2	4	1	1	2	2	2	2
123	35	23.73	3	8	2	2	1	1	2	2	2	2
124	36	23.71	3	7.9	2	3	1	2	2	2	2	2
125	37	23.63	3	8.1	2	1	2	1	2	2	2	2
126	37	23.63	5	9.2	2	1	1	1	1	2	2	2
127	35	23.63	3	9.7	2	3	1	1	2	2	2	2
128	35	23.62	3	8.2	2	4	1	2	2	2	2	2
129	41	23.61	3	8.6	2	1	1	2	2	2	2	2
130	37	23.61	5	9.6	2	3	1	1	2	2	2	2
131	37	23.59	3	6.5	2	3	1	1	2	2	2	2
132	36	23.56	12	9.2	2	4	2	1	2	2	2	2
133	37	23.53	3	9	2	5	1	1	1	2	2	2
134	40	23.44	7	9.2	2	5	1	1	2	1	2	2
135	40	23.44	2	9.3	2	1	1	2	2	2	2	2
136	39	23.44	5	8.6	2	2	1	1	2	2	2	2
137	39	23.44	3	7.5	2	3	1	1	2	2	2	2
138	38	23.44	6		2	1	2	1	2	2	2	2
139	37	23.44	3	10.3	2	1	2	1	2	2	2	2
140	37	23.44	3	12.8	2	1	1	1	2	2	2	2
141	37	23.44	3	8.5	2	1	2	1	2	2	2	2
142	36	23.44	3	8.2	2	3	1	2	2	2	2	2
143	36	23.44	3	10.9	2	3	1	2	2	2	2	2
144	36	23.44	10	7.9	2	4	1	1	2	2	2	2
145	36	23.44	5	11.7	2	1	2	1	2	2	2	2
146	35	23.44	3	9.6	2	1	2	1	1	2	2	2
147	35	23.44	5	9.3	2	1	1	2	2	2	2	2
148	35	23.44	16	12.8	2	1	2	1	2	2	2	2
149	49	23.42	5	14.7	2	3	1	2	2	2	2	2
150	35	23.42	8	12.1	2	1	1	1	1	2	2	2
151	35	23.37	5	11.8	2	2	1	2	2	2	2	2
152	36	23.34	6	7.4	2	1	1	1	2	2	2	2
153	40	23.34	3	7.7	2	2	1	1	2	2	2	2
154	40	23.34	4	10.3	2	3	1	1	2	2	2	2
155	37	23.31	4	8.1	1	1	1	1	2	2	3	2
156	36	23.31	8	9.4	2	3	1	1	2	2	2	2
157	35	23.24	4	9	2	3	1	2	2	2	2	2
158	38	23.23	5	11	2	1	1	1	2	2	2	2
159	38	23.23	8	7.6	2	3	1	1	2	2	2	2
160	37	23.23	4	8.7	2	3	1	2	2	2	2	2
161	35	23.23	6	7.8	2	4	2	1	2	1	2	2
162	35	23.23	12	10.6	2	1	2	1	1	2	2	2
163	44	23.15	2	9.5	2	4	1	1	2	2	2	2
164	40	23.15	3	13.5	2	4	1	2	2	2	2	2
165	36	23.15	10	9.7	2	3	1	1	2	2	2	2
166	44	23.14	10	8.5	2	5	1	1	2	2	2	2
167	40	23.14	3	7.6	2	5	1	1	1	2	2	2
168	37	23.14	9	8.5	2	3	1	2	2	2	2	2
169	40	23.14	5	10.6	2	5	1	1	2	2	2	2
170	37	23.12	3	6.8	2	5	1	1	2	2	2	2
171	35	23.12	3	7.5	2	1	2	1	2	2	2	2
172	36	23.11	4	9	1	3	1	1	2	2	2	2
173	36	23.07	30	8.2	2	3	1	2	2	2	2	2
174	41	23.05	3	8.8	2	2	1	1	2	2	2	2
175	40	23.05	9	8.6	2	4	1	1	2	2	2	2
176	35	23.05	4	6.3	2	2	1	2	2	2	2	2
177	35	23.05	7	14.6	2	3	1	1	2	1	2	2
178	41	23.01	7	5.5	2	3	1	1	2	2	2	2
179	36	22.99	3	8.6	2	4	1	2	2	2	2	2
180	35	22.96	3	11.7	2	4	1	1	1	2	2	2
181	43	22.89	6	9.9	2	5	1	1	2	2	2	2
182	38	22.89	6	8	2	3	1	1	2	2	2	2
183	38	22.89	11	10.3	2	5	1	2	2	2	2	2
184	36	22.89	15	10	2	1	2	1	2	2	2	2
185	35	22.89	2	6.8	2	1	2	1	2	2	2	2
186	35	22.89	5	7.5	2	1	1	2	1	2	2	2
187	35	22.89	6	9.2	2	2	1	2	2	2	2	2
188	39	22.86	3	8.6	2	1	2	1	2	2	2	2
189	37	22.86	5	7.6	2	1	2	1	2	2	2	2
190	37	22.83	5	12.1	2	1	1	2	2	1	2	2
191	37	22.83	3	10.7	2	3	1	1	2	2	2	2
192	37	22.83	5	8.6	2	3	1	1	2	2	2	2
193	36	22.83	6	8.6	2	1	1	2	2	2	2	2
194	35	22.83	12	8.2	2	3	1	1	2	2	3	2
195	35	22.83	4	9	2	4	1	2	2	2	2	2
196	35	22.83	3	8.7	2	3	2	1	2	2	2	2
197	35	22.76	5	8	2	4	1	1	2	2	2	2
198	46	22.66	6	14.6	2	4	1	2	2	2	2	2
199	40	22.66	3	10.6	2	5	2	1	2	2	2	2
200	40	22.66	5	7.3	2	1	1	1	1	2	2	2
201	38	22.66	2	8.2	2	1	2	1	2	2	2	2
202	36	22.65	11	7.6	2	3	1	1	2	2	2	2
203	37	22.6	3	7.7	2	5	1	1	2	2	2	2
204	45	22.58	4	9.3	2	4	1	2	2	2	2	2
205	44	22.58	7	7.1	2	1	1	1	1	2	2	2
206	43	22.58	6	8.4	2	5	1	1	2	2	2	2
207	42	22.58	3	8.2	2	4	1	1	2	2	2	2
208	39	22.58	5	12.6	2	2	1	1	2	1	2	2
209	38	22.58	4	8.5	2	1	1	2	2	2	2	2
210	37	22.58	9	10.2	2	1	2	2	1	2	2	2
211	36	22.58	3	9	2	3	1	1	2	2	2	2
212	35	22.58	9	11.3	2	1	2	2	2	2	3	2
213	38	22.55	3	10.3	2	3	1	1	2	2	2	2
214	38	22.55	4	9.8	2	3	1	1	2	2	2	2
215	39	22.51	2	8.2	2	3	1	2	1	2	2	2
216	38	22.51	12	7.7	2	5	1	2	2	2	2	2
217	38	22.5	6	8.4	2	1	2	1	2	2	2	2
218	35	22.5	3	8.7	2	1	1	1	2	2	2	2
219	35	22.49	6	10.6	2	2	1	2	2	2	2	2
220	35	22.49	4	9.8	2	3	1	1	2	1	2	2
221	36	22.48	4	12.5	1	4	1	2	2	2	2	2
222	39	22.48	10	9.4	2	4	1	2	2	2	2	2
223	36	22.48	4	8	2	1	2	1	1	2	2	2
224	41	22.43	3	8.5	2	4	1	1	2	2	2	2
225	35	22.43	3	10.7	2	4	1	2	2	2	2	2
226	39	22.41	3	8.3	2	1	1	1	2	2	2	2
227	36	22.38	3	11.9	2	1	1	2	2	2	3	2
228	35	22.38	5	7.8	2	1	2	2	1	2	2	2
229	42	22.32	3	10.3	2	5	1	1	2	2	2	2
230	35	22.32	8	9.5	2	1	1	2	2	2	2	2
231	40	22.31	5	11.1	2	2	1	1	2	2	2	2
232	40	22.31	3	8.3	2	3	1	2	2	2	2	2
233	40	22.31	4	7.5	2	4	2	1	2	2	2	2
234	37	22.31	7	8.2	2	1	1	2	2	2	2	2
235	35	22.31	6	9.2	2	2	1	2	2	1	2	2
236	40	22.27	3	9.6	2	5	1	2	2	2	2	2
237	37	22.27	4	8.2	2	3	1	2	2	2	2	2
238	36	22.27	10	12.6	2	3	1	2	2	2	2	2
239	36	22.27	4	8.3	2	1	2	1	2	2	2	2
240	36	22.23	5	8.3	2	1	1	1	2	2	2	2
241	42	22.21	14	7.9	2	1	2	2	2	2	2	2
242	39	22.21	10	7.7	2	2	1	2	2	2	2	2
243	37	22.21	7	9.1	2	3	1	1	2	2	2	2
244	35	22.21	3	7.5	2	3	1	1	2	2	2	2
245	35	22.19	6	8.5	2	4	1	1	2	2	2	2
246	38	22.15	3	9.3	2	1	1	2	2	2	2	2
247	36	22.15	3	8.5	2	3	1	1	2	1	2	2
248	37	22.14	3	8.6	2	5	1	1	2	2	3	3
249	36	22.1	6	7.6	2	3	2	2	1	2	2	2
250	35	22.1	4	9.5	2	3	1	2	2	2	2	2
251	38	22.06	6	9.7	2	3	1	2	2	2	2	2
252	38	22.06	12	6.2	2	3	1	2	2	2	2	2
253	35	22.06	3	7	2	4	1	1	2	2	2	2
254	35	22.06	3	10	1	1	2	2	1	2	2	2
255	35	22.06	4	8.5	2	1	1	1	2	2	2	2
256	35	22.06	2	8.1	2	2	1	2	2	2	2	2
257	35	22.06	3	8.8	2	3	1	2	2	2	2	2
258	39	22.04	5	7.1	2	3	1	1	2	2	2	2
259	37	22.04	6	12.4	2	3	1	2	2	2	2	2
260	36	22.04	15	7.6	2	1	2	1	2	2	2	2
261	36	22.04	2	9.7	2	1	1	2	2	2	2	2
262	36	22.04	2	8	2	3	1	2	2	2	2	2
263	36	22.04	9	8.2	2	3	1	2	1	2	2	2
264	35	22.04	3	13.3	2	4	1	1	2	2	2	2
265	43	22.03	4	10	2	4	1	1	2	2	2	2
266	41	22.03	7	9.1	2	5	1	1	2	2	2	2
267	40	22.03	7	8.5	2	1	1	2	2	2	2	2
268	40	22.03	3	9.7	2	2	1	2	2	2	2	2
269	38	22.03	3	8.7	2	5	1	1	1	2	2	2
270	38	22.03	3	9.1	2	1	2	2	2	2	2	2
271	38	22.03	3	8.5	2	1	1	2	2	2	2	2
272	38	22.03	4	10.2	2	1	2	2	2	2	2	2
273	38	22.03	3	8.1	2	1	1	1	2	2	2	2
274	37	22.03	3	8.9	2	5	1	2	2	2	2	2
275	37	22.03	10	8.3	2	1	2	1	2	2	2	2
276	36	22.03	6	8	2	4	1	2	2	2	2	2
277	36	22.03	11	10.1	2	3	2	1	2	1	2	2
278	35	22.03	5	10	2	1	2	1	2	2	2	2
279	35	21.99	5	7.3	2	1	2	1	2	2	2	2
280	37	21.94	11	9.6	2	1	1	2	2	2	2	2
281	35	21.93	3	12.5	2	2	1	2	2	2	2	2
282	38	21.91	5	9.7	2	3	1	1	2	2	2	2
283	35	21.91	3	6.2	2	3	1	1	2	2	2	2
284	35	21.91	6	7.4	2	4	1	2	2	2	2	2
285	50	21.88	4	9.9	2	3	1	2	1	2	2	2
286	36	21.88	9	8.8	2	3	1	1	2	2	2	2
287	35	21.88	4	7.9	2	4	1	2	2	2	2	2
288	42	21.83	3	7.1	2	2	1	2	2	2	2	2
289	41	21.83	5	7.5	2	1	1	1	2	1	2	2
290	39	21.83	4	6.5	2	4	1	2	2	2	3	2
291	36	21.83	5	9.6	2	1	2	2	2	2	2	2
292	39	21.78	12	8.1	2	5	1	1	2	2	2	2
293	37	21.78	5	10.8	2	3	1	2	2	2	2	2
294	36	21.78	3	8.5	2	1	2	1	2	2	2	2
295	36	21.77	4	10.1	2	3	1	1	1	2	2	2
296	35	21.77	3	9	2	3	1	1	2	2	2	2
297	35	21.77	5	8.7	2	4	1	1	2	2	3	2
298	40	21.76	7	8	2	3	1	1	2	2	2	2
299	41	21.72	5	10.4	2	2	2	1	2	2	2	2
300	37	21.72	10	10.5	2	3	1	2	2	2	2	2
301	36	21.72	4	6.8	2	1	2	2	2	2	2	2
302	36	21.72	6	9.2	2	1	1	1	2	2	2	2
303	40	21.71	3	8.7	2	4	1	2	2	2	2	2
304	36	21.67	3	8.7	2	3	1	2	2	2	2	2
305	36	21.67	2	8.1	2	3	2	2	2	2	2	2
306	43	21.64	3	7.3	2	5	1	1	2	2	2	2
307	36	21.64	12	11.9	1	4	1	2	2	2	3	3
308	35	21.64	3	7.8	2	1	2	2	2	1	2	2
309	35	21.64	3	9.5	2	1	1	2	2	2	2	2
310	35	21.64	5	8.6	2	2	2	1	1	2	2	2
311	41	21.63	3	9	2	3	1	2	2	2	2	2
312	38	21.63	3	7.6	2	3	1	2	2	2	2	2
313	35	21.63	5	8.3	2	3	1	1	2	2	2	2
314	36	21.6	3	10.9	2	1	2	1	2	2	2	2
315	36	21.51	5	7.8	2	1	1	1	2	2	2	2
316	40	21.5	7	10.2	2	4	1	2	2	2	2	2
317	40	21.5	2	10.5	2	5	1	1	2	2	2	2
318	39	21.5	12	8.9	2	3	1	1	2	2	2	2
319	37	21.5	3	9	2	5	1	1	2	2	2	2
320	37	21.5	8	13.3	2	1	2	1	2	2	2	2
321	44	21.48	7	10.1	2	2	1	2	1	2	2	2
322	40	21.48	7	10.4	2	1	2	1	2	2	2	2
323	40	21.48	4	8.5	2	2	1	1	2	2	2	2
324	38	21.48	5	7.9	2	5	2	2	2	2	2	2
325	38	21.48	2	5.8	2	1	2	1	2	2	2	2
326	38	21.48	4	7.2	2	1	1	1	2	2	2	2
327	37	21.48	3	12.9	2	1	1	2	2	2	2	2
328	37	21.48	14	9.5	2	3	1	2	2	2	2	2
329	37	21.48	13	9.3	2	3	1	1	2	2	2	2
330	36	21.48	2	6.6	2	3	1	1	2	2	3	3
331	36	21.48	7	8.8	2	3	1	1	2	2	2	2
332	36	21.48	5	9.2	2	4	1	2	2	2	2	2
333	36	21.48	9	10	2	1	2	1	1	2	2	2
334	36	21.48	8	11.6	2	1	1	1	2	2	2	2
335	35	21.48	10	9.2	2	4	1	2	2	2	2	2
336	35	21.48	2	8.3	2	1	2	1	2	2	2	2
337	36	21.45	2	12	2	3	1	2	2	2	2	2
338	37	21.37	6	10.4	2	5	2	1	2	2	2	2
339	36	21.37	5	7.9	2	3	1	1	1	1	2	2
340	44	21.36	3	9.8	2	3	1	1	2	2	2	2
341	35	21.36	3	13.7	2	1	1	2	2	2	2	2
342	39	21.36	3	7.5	2	4	1	2	2	2	2	2
343	37	21.36	2	11.8	2	3	1	1	2	2	2	2
344	35	21.36	5	7.2	2	2	1	1	2	2	2	2
345	39	21.34	3	10.3	2	1	1	2	2	2	2	2
346	37	21.34	3	7.5	2	5	1	1	1	2	2	2
347	39	21.33	13	8.7	2	2	1	1	2	2	2	2
348	35	21.33	9	9.3	2	3	1	2	2	2	3	2
349	39	21.3	3	7.8	2	3	2	1	2	2	2	2
350	36	21.3	9	10	2	4	1	2	2	2	2	2
351	35	21.3	4	10.6	2	3	2	1	2	2	2	2
352	35	21.26	6	8.5	2	4	1	1	2	2	2	2
353	35	21.26	4	8	2	1	2	2	1	2	2	2
354	40	21.23	4	11.5	2	3	1	1	2	2	2	2
355	39	21.23	15	9.5	2	1	1	1	2	2	2	2
356	38	21.23	4	11	2	3	1	1	2	2	2	2
357	36	21.23	3		2	1	2	2	2	2	2	2
358	35	21.23	6	8.3	2	1	1	1	2	2	2	2
359	39	21.23	4	7.5	2	2	1	2	2	2	2	2
360	35	21.23	3	9.1	2	2	1	2	2	2	2	2
361	49	21.22	7	13.2	2	4	1	2	1	1	2	2
362	37	21.22	4	6.3	2	1	2	2	2	2	2	2
363	35	21.21	9	11.6	2	3	1	1	2	2	2	2
364	39	21.19	14	9.9	2	3	1	2	2	2	2	2
365	38	21.16	3	9.7	2	3	1	1	2	2	2	2
366	46	21.09	8	8.3	2	5	1	2	2	2	3	2
367	45	21.09	4	10.1	2	5	1	1	2	2	2	2
368	43	21.09	13	9.2	2	1	2	2	2	2	2	2
369	42	21.09	5	11	2	3	1	1	2	2	2	2
370	42	21.09	5	9	2	4	1	2	2	2	2	2
371	41	21.09	2	8	2	4	1	1	2	2	2	2
372	40	21.09	4	9.5	2	4	1	2	2	2	2	2
373	40	21.09	8	6	2	5	1	1	2	2	2	2
374	40	21.09	5	9.8	2	1	1	1	2	2	2	2
375	40	21.09	5	7.8	2	2	1	2	2	2	2	2
376	40	21.09	4	8	2	3	1	2	2	1	2	2
377	39	21.09	7	8	2	4	1	1	2	2	2	2
378	39	21.09	3	9.8	2	5	1	2	2	2	3	2
379	39	21.09	3	7.9	2	1	1	2	2	2	2	2
380	38	21.09	4	7.7	2	5	1	2	2	2	2	2
381	38	21.09	5	8.7	2	1	2	1	2	2	2	2
382	38	21.09	3	8.1	2	1	2	1	2	2	2	2
383	38	21.09	2	8.8	2	3	1	2	2	2	2	2
384	37	21.09	4	7.2	1	1	2	2	2	2	3	2
385	37	21.09	3	12.3	2	3	1	1	1	2	2	2
386	37	21.09	2	10.5	2	3	1	2	2	2	2	2
387	36	21.09	12	7.8	1	1	1	2	2	2	2	2
388	36	21.09	4	8.5	2	1	2	2	2	1	2	2
389	36	21.09	5	9.3	2	1	1	1	2	2	2	2
390	36	21.09	5	7.5	2	3	2	1	2	2	2	2
391	36	21.09	11	7.3	2	3	2	2	2	2	2	2
392	35	21.09	2	9.4	2	4	1	1	2	2	2	2
393	35	21.09	3	8.5	2	1	2	2	2	2	2	2
394	35	21.09	12	11.8	2	1	1	1	2	2	2	2
395	38	21.08	8	8.7	2	3	1	2	2	2	2	2
396	37	21.08	18	6.5	2	5	1	1	2	2	2	2
397	37	21.08	7	8.3	2	1	2	2	1	2	2	2
398	35	21.05	2	9.4	2	2	1	2	2	2	3	3
399	38	21.01	2	9.5	2	5	1	1	2	2	2	2
400	41	20.96	11	8.5	2	5	1	1	2	2	2	2
401	39	20.96	11	7.3	2	2	1	1	2	2	2	2
402	38	20.96	5	7.1	2	3	1	1	2	2	2	2
403	36	20.96	11	7.8	2	4	1	2	2	2	2	2
404	36	20.96	2	7.8	2	1	2	1	2	2	2	2
405	41	20.96	10	7.7	2	1	1	1	2	2	2	2
406	40	20.96	3	12.1	2	4	2	1	2	2	2	2
407	39	20.96	3	9	2	3	1	1	1	2	2	2
408	36	20.96	3	11.2	2	1	2	1	2	2	2	2
409	36	20.96	3	7.9	2	3	1	2	2	2	2	2
410	36	20.96	3	8.1	2	3	1	1	2	2	2	2
411	36	20.96	8	9.2	2	4	1	1	2	2	2	2
412	35	20.96	10	8.3	2	3	1	1	2	2	3	2
413	36	20.96	3	10.9	2	1	2	2	2	2	2	2
414	38	20.94	3	9	2	5	1	2	2	2	2	2
415	38	20.94	3	9	2	1	2	2	2	1	3	2
416	36	20.94	3	8.2	2	1	1	1	1	2	2	2
417	35	20.94	9	10.2	2	4	1	1	2	2	2	2
418	39	20.89	4	7.3	2	4	1	1	2	2	2	2
419	36	20.83	7	9.5	2	3	1	1	2	2	2	2
420	39	20.83	6	6.2	2	5	1	2	2	2	2	2
421	38	20.83	3	8.5	2	1	1	1	2	2	2	2
422	38	20.83	9	8	2	3	1	2	2	2	2	2
423	38	20.83	4	6.7	2	3	1	1	2	2	2	2
424	37	20.83	14	9.5	2	1	2	1	2	2	2	2
425	36	20.83	2	9.4	2	3	1	1	2	2	2	2
426	35	20.83	6	8.8	2	3	1	2	2	2	2	2
427	35	20.83	7	11.7	2	4	1	1	2	2	2	2
428	40	20.82	3	10.3	2	5	1	1	1	2	2	2
429	39	20.82	6	7.7	2	1	2	1	2	2	2	2
430	36	20.82	4	8.7	2	4	1	1	2	2	2	2
431	37	20.81	4	9.1	2	3	1	2	2	2	2	2
432	37	20.81	7	11.6	2	3	2	2	2	2	2	2
433	36	20.81	3	9.6	2	3	1	1	2	2	2	2
434	36	20.81	4	10.7	2	4	1	1	2	2	2	2
435	36	20.81	8	8.3	2	1	2	1	2	2	2	2
436	35	20.81	5	14.2	2	2	1	1	2	2	2	2
437	38	20.8	6	8.7	2	5	1	1	2	2	2	2
438	37	20.8	12	9	2	5	1	1	2	2	2	2
439	43	20.78	5	9.9	2	2	1	1	2	2	2	2
440	43	20.7	3	7.2	2	3	1	1	2	2	2	2
441	39	20.7	4	8.2	2	2	1	2	2	2	2	2
442	37	20.7	9	7.9	2	5	1	1	1	2	2	2
443	36	20.7	3	7.3	2	1	1	1	2	2	2	2
444	39	20.7	8	12.3	2	3	1	1	2	2	2	2
445	35	20.7	3	9	2	3	1	1	2	2	2	2
446	35	20.69	3	8.4	2	4	1	2	2	2	2	2
447	35	20.69	11	10	2	1	2	1	2	2	2	2
448	36	20.69	3	11.6	2	3	1	2	2	2	2	2
449	40	20.58	4	9.7	2	4	1	2	2	2	3	2
450	36	20.58	3	11.8	2	3	1	1	2	2	2	2
451	35	20.58	3	8.4	2	1	1	1	2	2	2	2
452	43	20.57	5	7.8	2	4	1	1	2	2	2	2
453	41	20.57	5	7.6	2	2	1	1	2	2	2	2
454	40	20.57	4	8.5	2	5	1	1	2	1	2	2
455	38	20.57	4	9.6	2	1	2	1	2	2	2	2
456	35	20.55	2	8.8	2	2	1	2	2	2	2	2
457	38	20.55	3	8.2	2	1	1	1	1	2	2	2
458	36	20.55	4	8.5	2	5	1	1	2	2	2	2
459	39	20.45	8	10.8	2	4	2	1	2	2	2	2
460	38	20.45	5	9.1	2	3	1	2	1	2	2	2
461	37	20.45	5	9	2	3	1	2	2	2	2	2
462	35	20.45	3	10.2	2	3	1	2	2	2	2	2
463	35	20.45	9	8.8	2	4	1	1	2	2	2	2
464	35	20.45	2	9	2	1	2	1	2	2	2	2
465	35	20.45	4	8.5	2	1	1	1	2	2	2	2
466	36	20.44	3	8.2	2	1	2	1	2	2	2	2
467	36	20.44	3	10	2	1	1	1	2	2	2	2
468	41	20.43	3	12.8	2	3	1	2	2	2	2	2
469	39	20.43	3	9.7	2	5	1	1	2	1	2	2
470	37	20.43	7	8	2	5	1	1	2	2	2	2
471	36	20.43	3	9.9	2	3	1	1	2	2	3	2
472	35	20.43	4	9.1	2	2	1	2	2	2	2	2
473	35	20.43	2	7.5	2	3	1	1	2	2	2	2
474	40	20.4	8	8.9	2	3	1	1	2	2	2	2
475	37	20.4	4	8.3	2	1	2	1	2	2	2	2
476	36	20.32	15	9.7	2	3	1	2	2	2	2	2
477	36	20.32	6	9.1	2	5	1	1	2	2	2	2
478	42	20.31	4	6.2	2	5	1	1	2	2	2	2
479	41	20.31	5	8.5	2	4	1	2	2	2	2	2
480	39	20.31	5	8.7	2	1	1	1	1	2	2	2
481	39	20.31	12	8	2	2	1	1	2	1	2	2
482	37	20.31	9	9.7	2	1	1	2	2	2	2	2
483	37	20.31	2	11.4	2	3	1	2	2	2	2	2
484	37	20.31	15	9.5	2	3	1	2	2	2	2	2
485	36	20.31	12	13	2	3	1	1	2	2	2	2
486	35	20.31	7	11.5	2	4	1	1	2	2	2	2
487	35	20.31	5	7.7	2	3	1	1	2	2	2	2
488	35	20.31	6	7.2	2	2	1	1	2	2	2	2
489	35	20.31	2	10.2	2	4	2	1	2	2	3	2
490	35	20.31	9	15.8	2	1	2	1	2	2	2	2
491	35	20.31	3	10.7	2	1	1	1	2	2	2	2
492	35	20.31	5	7	2	2	1	1	2	2	2	2
493	35	20.31	11	7.4	2	3	1	2	2	2	2	2
494	43	20.28	4	11.2	2	5	2	1	2	2	2	2
495	40	20.28	5	10.5	2	4	1	1	2	2	2	2
496	36	20.28	5	10.5	2	5	1	1	2	2	2	2
497	36	20.28	3	10.1	2	1	2	1	2	2	2	2
498	38	20.2	2	8.7	2	3	1	1	2	2	2	2
499	36	20.2	4	7.8	2	1	1	1	2	2	2	2
500	36	20.2	5	9	2	3	1	2	2	2	2	2
501	35	20.2	9	6.9	2	4	1	2	2	2	2	2
502	35	20.2	4	10.5	2	1	2	1	2	2	2	2
503	39	20.2	6	8	2	1	1	1	2	2	2	2
504	35	20.2	13	7.9	2	1	1	1	2	2	2	2
505	41	20.2	4	9.8	2	5	1	1	2	2	2	2
506	38	20.2	3	7.9	2	5	1	1	2	2	2	2
507	38	20.2	3	7.5	2	3	1	1	2	2	2	2
508	37	20.2	3	10.2	1	5	1	1	1	1	2	2
509	37	20.2	3	11	2	1	2	1	2	2	2	2
510	36	20.2	5	8	2	3	1	2	2	2	2	2
511	40	20.13	6	9.8	2	5	2	1	2	2	2	2
512	36	20.13	6	9.4	2	5	1	1	2	2	2	2
513	36	20.13	6	9.5	2	1	2	1	2	2	2	2
514	37	20.09	3	9.8	2	1	1	2	2	2	2	2
515	40	20.08	2	7.1	2	1	1	1	2	2	2	2
516	36	20.08	8	8.8	2	1	2	2	2	2	2	2
517	35	20.08	22	8.3	2	2	1	1	2	2	2	2
518	41	20.03	4	7.5	2	1	1	1	2	2	2	2
519	41	20.03	6	12.4	2	2	1	2	2	2	2	2
520	39	20.03	3	9.2	2	2	2	1	1	1	2	2
521	38	20.03	13	9.9	2	5	1	2	2	2	2	2
522	37	20.03	3	7.6	2	3	1	2	2	2	3	2
523	37	20.03	8	9.7	2	3	1	1	1	2	2	2
524	36	20.03	5	10.1	2	3	1	1	2	2	2	2
525	36	20.03	11	10.6	2	3	1	1	2	2	2	2
526	35	20.03	3	8.4	2	1	2	1	2	2	2	2
527	35	20.03	24	8.3	2	1	2	1	2	2	2	2
528	37	20	14	7.7	2	3	2	1	2	2	2	2
529	37	20	3	9.7	2	5	1	1	2	2	2	2
530	43	19.98	3	9.7	2	1	1	1	2	2	2	2
531	42	19.98	7	10.8	2	1	1	2	2	2	2	2
532	39	19.98	7	10	2	3	1	1	2	2	2	2
533	37	19.98	3	10.1	2	1	2	1	2	2	3	2
534	37	19.98	23	10.5	2	1	1	1	2	1	2	2
535	43	19.95	3	12.7	2	2	1	1	2	2	2	2
536	39	19.95	4	8.2	2	4	1	2	2	2	2	2
537	36	19.95	4	10	2	5	1	1	2	2	2	2
538	36	19.95	4	9.3	2	5	1	1	2	2	3	2
539	36	19.95	6	8.1	2	3	1	1	1	2	2	2
540	35	19.95	15	7	1	2	1	2	2	2	4	2
541	42	19.92	3	8	2	2	1	2	2	2	2	2
542	39	19.92	4	9.9	2	5	1	1	2	2	2	2
543	35	19.92	3	8	2	3	1	2	2	2	2	2
544	36	19.91	5	10.3	2	5	1	1	2	2	2	2
545	42	19.88	2	9.7	2	3	1	1	2	2	2	2
546	41	19.88	7	8.9	2	1	1	1	2	2	2	2
547	42	19.83	13	8.3	2	4	2	2	2	2	2	2
548	38	19.83	3	8.7	2	1	2	1	2	2	2	2
549	36	19.83	9	13.1	2	1	2	1	2	2	2	2
550	36	19.82	4	9.6	2	1	1	2	2	2	2	2
551	42	19.81	3	8.9	2	5	1	1	1	2	2	2
552	39	19.81	22	8	2	1	2	1	2	2	2	2
553	36	19.81	5	11	2	3	1	1	2	2	2	2
554	35	19.81	3	10.3	2	1	2	1	2	2	2	2
555	37	19.78	6	8	2	3	1	2	2	2	2	2
556	36	19.78	9	8.5	2	3	1	1	2	1	2	2
557	35	19.78	8	10.4	2	1	1	1	2	2	2	2
558	35	19.78	4	7.7	2	3	1	2	2	2	2	2
559	41	19.72	4	8.8	2	2	1	1	2	2	2	2
560	40	19.72	3	9.8	2	2	1	1	1	2	2	2
561	35	19.72	7	7.8	2	3	1	1	2	2	2	2
562	38	19.71	5	10.9	2	1	1	1	2	2	2	2
563	35	19.71	6	9.5	2	4	1	1	2	2	2	2
564	39	19.68	3	10.9	2	2	1	2	2	2	2	2
565	38	19.65	3	8.5	2	3	1	1	2	2	2	2
566	39	19.63	3	10.6	2	3	1	2	2	2	2	2
567	38	19.63	3	10.7	2	3	1	1	2	2	2	2
568	37	19.63	24	8	2	3	1	1	2	2	2	2
569	36	19.63	2	7.5	2	5	1	1	2	2	2	2
570	35	19.63	3	9.2	1	3	1	2	2	2	4	3
571	36	19.6	6	6.2	2	1	2	2	2	1	2	2
572	36	19.6	8	9.8	2	1	1	1	2	2	2	2
573	41	19.57	3	8	2	3	1	1	1	2	2	2
574	38	19.57	6	10.7	2	5	1	1	2	2	3	3
575	37	19.57	4	7.7	2	5	1	1	2	2	2	2
576	37	19.57	4	8.5	2	1	2	1	2	2	2	2
577	36	19.57	6	8.8	2	3	1	1	2	2	2	2
578	36	19.57	4	11.9	2	3	2	1	2	2	2	2
579	35	19.57	4	9.3	2	3	1	1	1	2	2	2
580	42	19.56	14	8.5	2	4	1	2	2	2	2	2
581	39	19.56	12	11.5	2	4	1	1	2	2	2	2
582	36	19.56	2	8.2	2	3	1	1	2	2	2	2
583	38	19.56	4	8.6	2	1	2	1	2	2	2	2
584	35	19.56	5	9.3	2	1	2	2	2	2	2	2
585	43	19.53	4	12.9	2	3	2	1	2	2	2	2
586	43	19.53	3	10.3	2	4	1	1	1	1	2	2
587	40	19.53	2	10.2	2	3	2	2	2	2	2	2
588	40	19.53	6	10.7	2	4	1	1	2	2	2	2
589	39	19.53	2	8.9	2	5	1	1	2	2	2	2
590	39	19.53	5	9.2	2	1	1	2	2	2	2	2
591	39	19.53	5	7.7	2	2	1	2	1	2	4	4
592	38	19.53	6	8.5	2	1	1	2	2	2	2	2
593	37	19.53	3		2	1	1	1	2	2	2	2
594	37	19.53	16	7.9	2	3	1	1	2	2	3	2
595	36	19.53	2	10	2	5	1	1	2	2	2	2
596	35	19.53	4	8.5	2	1	1	1	2	2	2	2
597	35	19.53	9	8	2	3	2	1	2	2	2	2
598	35	19.53	3	11.1	2	1	2	1	2	2	2	2
599	38	19.49	5	4.9	2	3	1	1	2	2	2	2
600	38	19.48	5	12.1	2	3	1	1	1	2	2	2
601	44	19.47	3	8.3	2	4	1	2	2	1	2	2
602	35	19.47	6	10.8	2	1	1	1	2	2	2	2
603	43	19.47	23	7.8	2	4	1	1	2	2	2	2
604	39	19.47	5	14.5	1	3	1	1	2	2	2	2
605	39	19.47	1	9.5	2	4	1	1	2	2	2	2
606	36	19.47	3	6.5	2	1	2	2	1	2	2	2
607	36	19.47	4	9	2	1	1	1	2	2	2	2
608	35	19.47	4	10.8	2	3	1	2	2	2	2	2
609	35	19.47	4	9.9	2	3	1	1	2	2	2	2
610	35	19.47	15	7.3	2	4	1	1	2	2	2	2
611	37	19.43	4	9.2	2	3	1	1	2	2	2	2
612	35	19.43	18	4.6	2	1	2	1	2	2	2	2
613	35	19.43	5	7.7	2	1	1	2	2	2	2	2
614	39	19.4	8	10.9	2	5	1	1	2	2	2	2
615	38	19.4	4	12.1	2	5	1	2	2	2	2	2
616	36	19.38	3	7.5	2	3	1	1	2	2	2	2
617	40	19.36	8	8.5	1	4	1	1	2	2	3	3
618	39	19.31	4	9	2	4	1	1	2	2	2	2
619	38	19.31	5	8.7	2	5	1	1	1	2	2	2
620	36	19.31	4	8.3	1	3	1	2	2	2	4	4
621	39	19.29	3	11.5	2	5	1	1	2	2	2	2
622	36	19.29	12	10.5	2	5	2	2	2	2	2	2
623	35	19.29	3	7.7	2	3	1	1	2	2	2	2
624	38	19.26	8	10.4	2	3	1	2	2	1	2	2
625	39	19.23	3	9.3	2	1	1	1	2	2	2	2
626	37	19.23	3	9.2	2	5	1	2	2	2	5	2
627	36	19.23	15	9	2	1	2	1	2	2	2	2
628	35	19.23	2	9.5	2	3	1	1	2	2	2	2
629	41	19.22	4	10.8	2	4	1	2	2	2	2	2
630	41	19.22	4	7	2	5	1	1	2	2	3	2
631	39	19.22	12	7.3	2	2	1	1	2	2	2	2
632	37	19.2	2	10.7	2	3	1	2	2	2	2	2
633	41	19.14	4	9.1	2	1	1	1	2	2	2	2
634	41	19.14	7	8.2	2	2	1	1	2	2	2	2
635	40	19.14	5	7.2	2	3	1	1	2	2	2	2
636	38	19.14	5	11.2	2	5	1	2	2	2	2	2
637	35	19.14	12	8	2	4	1	1	2	1	2	2
638	35	19.14	3	9	2	1	2	2	2	2	2	2
639	35	19.14	5	6.7	2	1	1	1	2	2	2	2
640	39	19.11	5	8.1	2	3	1	1	2	2	2	2
641	38	19.11	2	8	2	1	2	1	2	2	2	2
642	40	19.1	3	7.2	2	5	1	1	2	2	2	2
643	35	19.1	4	8.9	2	3	1	1	2	2	2	2
644	40	19.07	6	6.5	2	1	1	1	2	2	4	2
645	35	19.07	3	8.1	2	3	1	2	2	2	2	2
646	42	19.05	5	9	2	5	1	1	1	2	2	2
647	38	19.05	3	10.2	2	2	1	1	2	2	2	2
648	36	19.05	3	11.7	2	1	2	1	2	2	2	2
649	35	19.05	15	10.5	2	4	1	2	2	2	2	2
650	35	19.04	9	8.3	2	1	2	1	2	2	2	2
651	38	19.03	6	11	2	3	1	1	2	2	2	2
652	36	19	4	7.8	2	3	1	2	2	1	2	2
653	39	18.97	3	7.9	2	4	1	1	2	2	2	2
654	36	18.94	3	8.1	2	3	2	2	2	2	2	2
655	45	18.9	5	10.3	2	1	1	1	2	2	2	2
656	39	18.87	8	8.5	2	5	1	2	2	2	2	2
657	36	18.83	4	8	2	5	1	2	2	2	2	2
658	36	18.83	2	9	2	3	1	1	2	2	2	2
659	35	18.83	6	10.6	2	1	2	1	2	2	4	3
660	42	18.82	18	7.2	2	1	1	1	2	2	2	2
661	40	18.82	4	11.7	2	2	1	2	2	2	2	2
662	40	18.82	30	8.3	2	3	1	1	2	2	2	2
663	40	18.82	11	7.2	2	4	1	1	2	2	2	2
664	36	18.82	6	7.1	2	5	1	1	1	2	2	2
665	35	18.82	2	9.3	2	1	2	1	2	2	2	2
666	35	18.82	3	10	2	1	1	2	2	2	2	2
667	44	18.78	11	9.6	2	5	1	1	2	2	2	2
668	35	18.78	2	7.3	2	3	1	2	2	2	2	2
669	39	18.75	2	11.2	2	1	1	1	2	2	2	2
670	38	18.75	2	10.4	2	3	1	2	2	2	2	2
671	38	18.75	9	9.7	2	5	1	1	2	2	2	2
672	38	18.75	3	12.6	2	1	1	1	2	2	2	2
673	38	18.75	5	8	2	2	1	1	2	2	2	2
674	37	18.75	12	9.7	2	5	1	1	2	2	2	2
675	37	18.75	5	8.7	2	3	1	1	2	2	3	2
676	37	18.75	5	8.3	2	3	1	1	2	1	2	2
677	36	18.75	3	9	2	3	1	2	2	2	2	2
678	35	18.75	10	8.3	2	3	2	1	2	2	2	2
679	42	18.73	14	8.2	2	2	1	1	1	2	4	3
680	41	18.73	5	9.5	2	3	1	2	2	2	2	2
681	39	18.73	3	7.3	2	2	1	1	2	2	2	2
682	38	18.73	2	8.2	2	3	2	1	2	2	2	2
683	35	18.73	2	8	2	4	1	1	2	2	2	2
684	35	18.73	4	9.9	2	1	2	2	2	2	2	2
685	35	18.73	3	10	2	1	1	1	2	2	2	2
686	35	18.69	7	9.8	2	3	2	2	2	2	2	2
687	36	18.67	12	8.8	2	3	1	1	2	2	2	2
688	37	18.67	6	9.5	2	5	1	2	2	2	2	2
689	37	18.66	7	7	2	1	2	1	2	2	2	2
690	36	18.65	3	8.8	2	5	1	1	2	2	2	2
691	35	18.65	4	9.3	2	3	1	1	2	2	2	2
692	41	18.59	6	8.1	2	4	2	1	2	2	2	2
693	37	18.59	4	9	2	1	1	2	1	2	2	2
694	35	18.59	4	8.3	2	4	1	1	2	2	2	2
695	41	18.59	6	7.4	2	5	1	1	2	2	2	2
696	38	18.59	4	10.8	2	3	1	2	2	2	2	2
697	38	18.59	2	7.1	2	3	1	1	2	2	2	2
698	36	18.59	3	7.6	2	1	2	1	2	2	2	2
699	37	18.56	6	8.9	2	3	1	2	2	2	2	2
700	35	18.55	4	9.6	2	1	2	1	2	2	2	2
701	35	18.55	3	10.6	2	1	1	2	2	2	2	2
702	40	18.52	8	9	2	5	1	1	2	2	2	2
703	51	18.43	7	8.3	2	1	1	1	2	2	2	2
704	39	18.43	2	10.7	2	3	1	1	2	1	2	2
705	38	18.43	3	9.5	2	5	1	1	2	2	2	2
706	38	18.43	3	6.8	2	1	1	1	2	2	2	2
707	38	18.42	3	9.2	2	2	1	1	2	2	2	2
708	36	18.42	3	8.3	2	1	1	2	1	2	2	2
709	42	18.37	21	7.5	2	3	1	1	2	2	2	2
710	39	18.37	3	13	2	4	1	2	2	2	2	2
711	38	18.37	3	10.2	2	3	1	1	2	2	2	2
712	38	18.37	4	7.3	2	3	2	1	2	2	2	2
713	37	18.37	3	6.7	2	3	1	1	2	2	2	2
714	35	18.37	3	10.8	2	3	1	1	2	2	2	2
715	43	18.36	3	7.6	2	5	1	2	2	2	2	2
716	36	18.36	5	10.6	2	3	1	1	2	2	2	2
717	35	18.36	3	13.6	2	3	1	2	2	2	2	2
718	35	18.36	3	8.7	2	4	1	1	1	2	2	2
719	42	18.31	3	10	2	4	1	2	2	2	2	2
720	40	18.31	12	8	2	1	1	1	2	2	2	2
721	40	18.31	5	13.7	2	2	1	1	2	2	2	2
722	35	18.31	6	8.2	2	3	1	1	2	2	2	2
723	42	18.29	3	8	2	5	1	1	2	2	2	2
724	40	18.26	5	11	2	3	1	2	2	2	2	2
725	39	18.26	5	9.8	2	5	1	1	2	2	2	2
726	38	18.26	6	9.1	2	5	1	2	2	2	2	2
727	36	18.22	4	9	2	3	1	1	2	2	2	2
728	36	18.14	3	8.8	2	3	2	1	1	2	2	2
729	42	18.13	6	9.1	2	1	1	1	2	2	2	2
730	36	18.13	2	8.5	2	3	1	1	2	2	2	2
731	36	18.13	2	9.8	1	5	1	2	2	2	2	2
732	36	18.13	14	8.2	2	1	2	1	2	2	2	2
733	37	18.13	3	9.5	2	3	1	2	1	2	2	2
734	41	18.08	2	6.5	2	1	1	1	2	2	2	2
735	35	18.08	6	8.6	2	4	1	1	2	2	2	2
736	45	18.07	2	12.7	1	2	1	1	2	2	2	2
737	36	18.07	4	7	2	1	1	1	2	1	2	2
738	43	18.03	3	8.5	2	1	1	1	2	2	5	3
739	40	18.03	5	10.3	2	1	1	1	2	2	2	2
740	40	18.03	6	11.9	1	2	1	2	2	2	3	3
741	40	18.03	12	10.5	2	3	1	1	2	2	2	2
742	38	18.03	9	10.7	2	1	1	1	2	2	2	2
743	37	18.03	10	9.2	2	3	1	1	1	2	2	2
744	36	18.03	3	8.5	2	3	1	1	2	2	3	2
745	36	18.03	5	8.3	2	3	1	1	2	2	2	2
746	35	18.03	2	7.4	2	1	2	1	2	2	2	2
747	36	18	3	7.5	2	5	1	2	2	2	2	2
748	39	17.97	3	13.6	2	4	2	1	2	2	2	2
749	36	17.97	2	9.5	2	1	2	2	1	2	2	2
750	35	17.97	9	9.3	2	1	1	1	2	2	2	2
751	38	17.94	3	8.6	2	2	1	2	2	2	2	2
752	37	17.91	10	12.9	2	5	1	1	2	2	2	2
753	36	17.91	4	10.5	2	1	1	1	2	2	2	2
754	37	17.9	3	11.6	2	1	2	1	2	2	2	2
755	35	17.9	5	8.2	2	3	1	1	2	2	2	2
756	36	17.85	4	9.2	2	3	1	2	2	2	2	2
757	36	17.85	14	10.7	2	1	2	1	2	2	2	2
758	42	17.78	3	9.7	2	2	1	1	2	2	2	2
759	36	17.78	3	7.3	2	1	1	2	2	2	2	2
760	36	17.63	7	10.6	2	3	1	1	2	2	2	2
761	46	17.63	3	9.2	2	1	1	2	1	2	2	2
762	39	17.63	2	10	1	5	1	1	2	2	3	2
763	39	17.63	5	9.7	2	1	1	1	2	2	2	2
764	39	17.63	4	13.5	2	2	1	1	2	2	2	2
765	37	17.63	4	8.5	2	1	1	2	2	2	2	2
766	35	17.63	4	6.3	2	3	1	1	2	2	2	2
767	46	17.58	5	9.5	2	2	2	2	2	2	2	2
768	39	17.58	4	9.4	2	3	1	1	2	2	2	2
769	38	17.58	7	9.3	2	3	1	1	2	2	2	2
770	38	17.58	5	8.1	2	3	1	1	2	1	2	2
771	37	17.58	3	13.7	2	3	1	1	2	2	2	2
772	37	17.58	4	8	2	3	1	1	2	2	2	2
773	35	17.58	2	8.2	2	4	1	1	1	2	2	2
774	35	17.58	3	8.2	2	1	2	2	2	2	2	2
775	35	17.58	3	9	2	1	1	1	2	2	2	2
776	38	17.58	2	15	2	5	1	1	2	2	2	2
777	38	17.53	4	10.4	2	3	1	1	2	2	2	2
778	38	17.53	5	7.6	2	5	1	1	2	2	2	2
779	35	17.53	16	9	2	3	1	1	2	2	2	2
780	40	17.48	3	9.4	2	4	1	1	2	2	2	2
781	40	17.48	7	9	2	1	1	2	2	2	2	2
782	38	17.48	3	7	2	3	1	1	2	2	2	2
783	37	17.48	5	8.5	2	5	1	2	2	2	2	2
784	35	17.48	4	6.5	2	3	2	1	2	2	2	2
785	38	17.47	9	9	1	4	1	2	2	2	3	2
786	37	17.47	4	7	2	1	2	1	2	2	2	2
787	35	17.47	3	11.1	2	4	1	1	2	2	2	2
788	43	17.44	5	12.2	2	2	1	1	1	2	2	2
789	41	17.36	10	8.3	2	2	1	2	2	2	2	2
790	38	17.36	7	6.7	2	5	1	2	2	2	2	2
791	37	17.31	13	8.3	2	1	1	1	2	2	2	2
792	35	17.31	21	8.1	2	3	1	1	2	2	2	2
793	44	17.22	2	12.1	2	4	1	2	2	2	2	2
794	41	17.22	3	9.2	2	3	1	1	2	2	2	2
795	35	17.21	3	10	2	4	1	2	2	2	2	2
796	40	17.19	4	5.5	2	2	1	2	2	1	2	2
797	44	17.04	4	9	1	5	1	1	2	2	3	2
798	36	16.94	2	8	2	3	1	1	2	2	2	2
799	35	16.94	2	9.4	2	1	2	2	2	2	2	2
800	45	16.9	3	7.9	2	3	1	1	2	2	2	2
801	36	16.82	6	8	2	1	2	2	2	2	2	2
802	42	16.8	3	8.2	2	3	1	1	1	2	2	2
803	38	16.8	3	8.2	2	1	1	2	2	2	2	2
804	37	16.8	5	10.6	2	3	1	1	2	2	2	2
805	35	16.8	4	8	2	1	1	1	2	2	2	2
806	35	16.65	3	7.7	2	3	1	1	2	2	2	2
807	36	16.33	6	6	2	1	2	1	2	2	2	2
808	37	16.02	2	12.6	2	1	2	2	2	2	2	2
809	36	16.02	8	8.7	2	3	1	1	2	2	2	2
810	37	15.57	12	9	2	1	1	1	2	2	2	2
811	35	15.24	3	7.6	2	3	1	1	2	2	2	2
812	40	14.84	11	9.2	2	3	1	2	2	2	2	2

## Sheet: average prognosis
patients	women age	women BMI	Length of embryo cryopreservation (m)	Endometrial thickness	No. of good-quality embryos transferred	1 Tubal pathology,2 Endometriosis,3 Male factor, 4 Unexplained,5 Others	1 Primary infertility,2 Secondary infertility	1 IVF, 2 ICSI	Damaged blastomere: 1 yes,2 no	Endometrial preparation:1 Natural cycles,2 HRT cycles	the number of thawed embryos	the number of viable embryos
1	36	32.85	12	9	1	3	1	1	2	2	2	2
2	37	31.62	8	10.9	0	2	2	2	2	1	2	2
3	36	31.2	7	9.1	0	3	1	2	2	2	2	2
4	37	29.05	3	13	2	1	1	1	1	2	2	2
5	38	28.52	6	9.2	1	1	2	2	2	2	2	2
6	40	28.23	5	7.4	1	2	2	2	2	2	2	2
7	36	28.04	4	8.2	0	3	1	2	2	1	2	2
8	37	27.99	10	12.1	1	3	1	1	2	2	2	2
9	38	27.92	3	8	1	1	1	2	2	2	2	2
10	39	27.89	5	8.2	0	1	1	1	1	2	3	2
11	38	27.77	3	10.2	0	2	2	1	1	2	3	2
12	39	27.55	3	10.6	0	1	1	2	2	2	2	2
13	39	27.43	2	5.7	1	1	1	2	2	2	2	2
14	38	27.34	6	12.2	1	2	2	1	2	2	2	2
15	35	27.34	5	10.3	1	3	1	1	2	2	2	2
16	38	27.24	3	8	1	1	1	1	2	2	2	2
17	44	27.12	11	9.2	1	1	1	2	1	2	4	3
18	36	27.11	3	7.6	0	2	2	1	2	1	2	2
19	39	27.06	5	7.6	1	3	1	2	2	2	2	2
20	35	27.06	11	8.3	1	3	2	1	2	2	2	2
21	35	27.06	8	11.2	1	2	1	2	2	2	2	2
22	35	26.99	11	7.9	1	3	2	1	1	2	3	2
23	37	26.95	6	9.9	1	1	1	2	2	2	2	2
24	37	26.72	3	8.2	1	1	1	2	2	2	2	2
25	43	26.67	5	9	1	2	1	1	2	2	2	2
26	37	26.67	6	9.6	2	1	1	1	1	2	2	2
27	41	26.56	5	15	0	1	1	2	2	2	2	2
28	36	26.44	4	9	0	2	2	2	2	2	2	2
29	35	26.44	7	7.6	1	3	1	2	2	1	2	2
30	40	26.4	8	10.8	1	3	1	2	2	2	2	2
31	39	26.37	15	8.2	1	1	1	1	2	2	2	2
32	38	26.29	3	9.1	0	1	2	1	2	2	2	2
33	37	26.22	6	6.9	2	2	1	2	1	2	2	2
34	37	26.11	7	10.9	0	3	2	1	2	1	2	2
35	37	25.82	3	8.1	1	4	1	1	2	2	2	2
36	35	25.81	3	12.4	0	1	1	2	1	2	3	3
37	39	25.78	4	8.5	0	1	2	1	2	2	2	2
38	43	25.71	4	10	1	2	2	1	2	2	2	2
39	42	25.64	3	7.3	1	3	1	2	2	2	2	2
40	43	25.63	5	13.3	0	4	1	1	1	2	2	2
41	36	25.59	2	10.1	1	1	1	1	1	2	2	2
42	35	25.59	3	10.5	1	1	2	2	2	2	2	2
43	45	25.39	2	11.7	1	1	2	2	2	2	2	2
44	38	25.39	6	10.32	0	1	1	1	2	1	2	2
45	36	25.39	3	8.7	0	2	1	1	2	2	2	2
46	35	25.39	3	8.8	0	3	2	1	2	2	2	2
47	35	25.39	6	9	0	4	2	1	2	2	2	2
48	35	25.39	3	11.3	0	1	1	2	1	2	2	2
49	35	25.39	5	12.1	1	1	2	1	2	2	2	2
50	35	25.39	5	9.8	1	2	1	1	2	1	2	2
51	37	25.39	4	7.9	0	3	1	1	2	2	2	2
52	40	25.28	6	9.2	1	4	1	2	1	2	2	2
53	36	25.24	7	9	2	1	2	2	2	2	2	2
54	36	25.24	4	8.7	1	1	1	1	1	1	3	3
55	36	25.22	9	9.9	1	2	1	2	2	2	2	2
56	40	25.15	5	7.3	0	3	2	2	2	2	2	2
57	35	25.15	14	8.8	1	4	1	1	2	2	2	2
58	39	25.15	14	7.5	1	3	2	2	2	2	2	2
59	37	25.1	9	8	1	4	2	1	2	2	2	2
60	35	25.1	4	8.7	1	1	1	2	2	2	2	2
61	41	25.08	6	8	1	1	1	1	1	1	2	2
62	39	25	4	10.8	1	2	1	2	2	2	2	2
63	36	25	5	11.1	0	3	2	1	2	2	2	2
64	36	24.97	6	9	2	4	1	1	2	2	2	2
65	36	24.97	6	7.8	1	1	1	2	1	2	2	2
66	35	24.97	3	10.6	0	1	1	1	2	2	2	2
67	41	24.96	6	9.7	1	2	2	1	2	1	2	2
68	40	24.89	5	10.2	1	3	1	2	2	2	2	2
69	38	24.89	10	8.7	0	4	1	2	2	2	2	2
70	35	24.84	6	7.7	0	3	1	1	2	2	2	2
71	35	24.8	3	9.5	1	4	2	2	1	2	2	2
72	39	24.78	4	7.4	1	1	2	1	2	2	2	2
73	35	24.65	3	11.2	2	1	1	2	2	2	2	2
74	41	24.61	5	9.6	1	2	1	1	2	1	2	2
75	36	24.56	4	7	1	3	1	2	2	2	2	2
76	43	24.54	5	7.7	1	4	1	2	2	2	2	2
77	39	24.54	10	11.2	0	1	1	1	1	2	2	2
78	40	24.49	3	8	1	1	2	2	2	2	2	2
79	35	24.49	3	10.6	1	2	1	1	2	2	2	2
80	35	24.46	8	8.5	0	3	1	2	2	2	2	2
81	35	24.46	2	8	2	4	1	1	2	2	2	2
82	36	24.44	3	9.5	0	4	1	2	1	2	3	3
83	35	24.44	3	7.9	0	3	2	1	2	2	2	2
84	35	24.44	14	10.2	1	4	2	2	2	2	2	2
85	35	24.44	4	8.7	1	1	1	1	2	2	2	2
86	37	24.44	10	8.2	0	1	1	1	2	2	2	2
87	36	24.44	2	8.2	0	2	1	1	1	2	4	2
88	42	24.39	12	11.6	0	3	1	2	2	2	2	2
89	35	24.39	10	8.02	0	4	2	2	2	1	2	2
90	37	24.38	13	10	1	1	1	2	2	2	2	2
91	40	24.3	3	11.5	1	1	1	1	2	2	2	2
92	37	24.3	4	8.9	0	2	1	1	2	2	2	2
93	37	24.24	3	10.2	1	3	1	2	2	2	2	2
94	38	24.24	3	12.1	1	3	2	1	2	2	2	2
95	35	24.22	7	12.7	0	4	2	1	2	2	2	2
96	36	24.22	10	7.7	1	1	2	1	1	2	2	2
97	35	24.22	6	9.7	0	1	1	2	2	2	2	2
98	42	24.14	4	9	0	2	1	2	2	2	2	2
99	42	24.14	3	9.8	0	3	1	1	2	2	2	2
100	43	24.13	7	7.2	1	4	1	2	2	2	2	2
101	36	24.09	2	8.8	0	1	1	2	2	1	2	2
102	40	24.09	3	11.2	1	1	1	1	2	2	2	2
103	41	24.03	6	7.7	1	2	1	2	2	2	2	2
104	38	24.03	2	10.9	1	3	1	2	2	2	2	2
105	38	24.03	2	9	0	4	2	1	1	2	3	2
106	37	24.03	14	5.5	1	3	1	1	2	2	2	2
107	37	24.03	6	7.7	1	4	1	2	2	2	2	2
108	36	24.03	8	9.3	2	2	1	2	2	2	2	2
109	36	24.03	3	8	0	3	2	1	1	2	3	2
110	35	24.03	3	8.7	0	4	2	1	2	2	2	2
111	35	24.03	18	8	0	1	2	1	2	2	2	2
112	35	24.03	10	7.7	1	1	1	2	2	2	2	2
113	47	24.01	4	11.2	1	2	1	1	2	1	2	2
114	35	24	4	9.3	1	3	1	2	2	2	2	2
115	36	23.95	4	9	0	3	1	2	2	2	2	2
116	35	23.94	6	10.3	1	2	1	1	2	2	2	2
117	38	23.92	3	7	1	4	1	1	1	2	3	3
118	39	23.88	5	9.6	2	1	2	1	2	2	2	2
119	39	23.88	12	7.8	1	1	1	1	2	2	2	2
120	38	23.88	3	8	1	2	1	2	2	2	2	2
121	38	23.88	6	8.2	1	3	1	1	2	2	2	2
122	38	23.88	7	7.5	1	4	2	2	2	2	2	2
123	37	23.88	8	9.3	2	1	1	1	2	2	2	2
124	36	23.88	2	7.8	1	1	1	2	2	2	2	2
125	36	23.88	3	8.4	1	2	1	1	2	2	2	2
126	35	23.88	3	8	2	1	1	2	2	2	2	2
127	35	23.88	3	6.9	0	1	1	1	2	2	2	2
128	35	23.83	6	9.7	1	2	1	1	1	1	4	2
129	36	23.81	2	10.6	0	3	1	2	2	2	2	2
130	39	23.74	6	10.1	1	1	1	2	2	2	2	2
131	41	23.73	3	9.3	1	1	1	1	2	2	2	2
132	37	23.73	5	8.4	1	2	1	1	2	2	2	2
133	36	23.73	5	12	0	3	2	1	2	2	2	2
134	36	23.73	4	9.7	1	4	1	2	2	2	2	2
135	35	23.73	7	9.3	2	2	1	1	2	2	2	2
136	35	23.73	12	11.3	0	3	2	2	2	2	2	2
137	41	23.71	3	10.4	1	1	1	2	2	2	2	2
138	37	23.63	2	10	1	1	1	1	2	2	2	2
139	36	23.63	5	11.8	0	2	1	1	1	2	3	2
140	41	23.62	12	13.1	0	1	2	1	2	1	2	2
141	35	23.62	17	7.8	1	1	1	2	2	2	2	2
142	37	23.61	5	11.1	0	2	1	1	2	2	2	2
143	37	23.61	3	7	1	3	1	1	2	2	2	2
144	42	23.59	3	9.4	1	4	1	2	2	2	2	2
145	36	23.59	3	9.8	0	1	2	1	2	2	2	2
146	36	23.56	7	13	1	1	1	2	2	2	2	2
147	36	23.53	3	12.3	1	2	1	2	2	2	2	2
148	44	23.44	7	9.2	2	3	2	2	2	2	2	2
149	41	23.44	4	8.5	0	4	1	1	2	2	2	2
150	41	23.44	2	12.2	0	1	1	2	2	2	2	2
151	40	23.44	11	9.6	0	1	1	1	1	2	4	3
152	39	23.44	13	10.1	0	2	1	2	2	2	2	2
153	39	23.44	3	8.9	1	3	2	1	2	2	2	2
154	38	23.44	5	8.5	0	4	1	2	2	2	2	2
155	38	23.44	5	8.3	1	1	1	1	2	1	2	2
156	37	23.44	8	7.9	1	1	1	2	2	2	2	2
157	36	23.44	4	9.5	0	1	1	1	2	2	2	2
158	36	23.44	12	8	1	1	1	2	2	2	2	2
159	35	23.44	11	12.7	0	2	2	1	2	2	2	2
160	35	23.44	6	9.9	0	3	1	1	2	2	2	2
161	35	23.44	12	9.7	0	4	1	2	2	2	2	2
162	35	23.44	4	7.9	1	1	1	2	2	2	2	2
163	35	23.44	3	10.1	0	1	1	1	1	2	2	2
164	35	23.44	5	8.1	0	2	1	2	2	2	2	2
165	35	23.44	2	12.4	0	3	2	2	2	2	2	2
166	35	23.42	9	10.4	0	4	1	1	2	2	2	2
167	35	23.42	10	7.7	1	1	1	1	2	2	2	2
168	36	23.34	12	7.5	1	1	1	2	2	2	2	2
169	41	23.34	3	8.1	2	2	1	1	2	2	2	2
170	41	23.34	7	8.6	1	3	1	2	1	2	2	2
171	40	23.31	3	7.5	1	4	1	1	2	2	2	2
172	36	23.31	3	7.7	1	3	1	2	2	2	2	2
173	35	23.31	7	8.7	1	4	1	1	2	2	2	2
174	43	23.23	8	7	0	1	1	2	2	2	2	2
175	40	23.23	8	8.5	2	1	1	2	2	2	2	2
176	38	23.23	2	8.2	2	2	1	1	2	1	2	2
177	38	23.23	8	10.3	0	3	1	2	2	2	2	2
178	37	23.23	5	8	2	4	1	2	2	2	2	2
179	37	23.23	6	10.7	1	1	2	1	2	2	2	2
180	35	23.23	3	8.9	1	1	1	1	2	2	2	2
181	52	23.15	5	4.7	1	2	1	2	1	2	4	4
182	41	23.15	15	10.1	0	3	1	2	2	2	2	2
183	36	23.15	3	8.3	1	4	1	1	2	2	2	2
184	40	23.14	3		1	3	2	2	2	2	2	2
185	36	23.14	4	9.6	1	4	2	2	2	2	2	2
186	35	23.14	3	11.7	1	1	1	1	1	2	3	3
187	41	23.14	3	12.7	2	1	1	2	2	2	2	2
188	41	23.12	11	11	1	2	1	1	2	2	2	2
189	37	23.12	4	9.1	1	3	1	2	2	2	2	2
190	35	23.12	11	9.2	1	4	1	2	2	2	2	2
191	36	23.11	2	8.8	1	1	1	1	1	2	4	2
192	35	23.07	3	13.5	0	1	1	2	2	1	2	2
193	40	23.05	4	8	0	2	2	1	2	2	2	2
194	41	23.05	3	9.9	1	3	1	2	2	2	2	2
195	41	23.05	4	10.1	0	4	1	2	2	2	2	2
196	38	23.05	3	8	1	4	1	1	2	2	2	2
197	37	23.05	4	7.7	0	3	1	2	2	2	2	2
198	42	23.01	8	9.8	1	4	2	1	2	2	2	2
199	38	22.99	10	9.6	1	1	2	1	2	2	2	2
200	44	22.89	3	7	1	1	1	1	2	2	2	2
201	39	22.89	3	9.8	0	2	1	2	1	2	3	2
202	39	22.89	12	10.5	0	3	1	1	2	1	2	2
203	39	22.89	2	8.7	1	4	1	2	2	2	2	2
204	37	22.89	10	7.5	1	1	1	2	2	2	2	2
205	36	22.89	6	9.3	2	1	2	2	2	2	2	2
206	35	22.89	3	7.9	1	2	1	1	2	2	2	2
207	35	22.89	4	10	1	3	1	1	2	2	2	2
208	37	22.86	7	8.6	1	3	2	2	2	2	2	2
209	36	22.86	6	7.8	0	4	1	2	2	2	2	2
210	43	22.83	2	8.3	0	1	1	1	2	2	2	2
211	43	22.83	3	9	0	1	1	1	2	2	2	2
212	38	22.83	14	5.3	0	2	1	2	2	2	2	2
213	38	22.83	3	10.7	0	3	1	2	2	2	2	2
214	38	22.83	4	9.5	1	4	2	1	2	2	2	2
215	36	22.83	4	10.5	0	1	1	2	2	2	2	2
216	35	22.83	5	7.6	0	1	1	1	2	2	2	2
217	35	22.83	8	11.2	1	2	1	2	2	1	2	2
218	39	22.77	11	9.7	1	3	1	2	1	2	4	2
219	35	22.76	3	7.2	1	4	2	1	2	2	2	2
220	40	22.66	4	10.9	0	3	1	2	2	2	2	2
221	40	22.66	2	8.4	0	4	1	1	2	2	2	2
222	39	22.66	3	10	1	2	1	1	2	2	2	2
223	37	22.66	5	8.4	0	3	2	1	2	2	2	2
224	36	22.66	8	8.2	2	4	1	2	2	2	2	2
225	35	22.65	12	9.2	1	1	1	2	2	2	2	2
226	36	22.6	4	10.1	1	1	1	1	2	2	2	2
227	53	22.58	6	11.4	1	2	1	2	2	2	2	2
228	46	22.58	3	7.2	1	3	1	2	1	2	3	2
229	43	22.58	13	7.7	1	3	1	1	2	1	2	2
230	40	22.58	2	11.7	0	2	1	2	2	2	2	2
231	38	22.58	14	8.9	1	4	1	2	2	2	2	2
232	37	22.58	8	9	1	1	1	2	2	2	2	2
233	36	22.58	2	7.7	2	1	1	1	1	2	3	2
234	36	22.58	9	7.5	1	2	2	1	2	2	2	2
235	35	22.58	3	15.3	1	3	1	2	2	2	2	2
236	38	22.55	5	7	2	4	1	1	2	2	2	2
237	37	22.55	8	6.9	2	1	1	2	2	2	2	2
238	39	22.51	2	9.9	1	1	1	1	2	2	2	2
239	37	22.51	3	8.7	0	2	2	1	2	2	2	2
240	37	22.5	6	7.7	0	1	2	2	2	2	2	2
241	37	22.5	3	9.8	1	1	1	1	2	2	2	2
242	39	22.49	20	8.2	0	2	1	2	2	2	2	2
243	35	22.49	3	10.9	1	3	1	2	1	2	4	2
244	35	22.48	4	7	2	1	1	1	2	2	2	2
245	40	22.48	5	8.7	1	1	1	2	2	1	2	2
246	38	22.48	10	12	1	2	1	1	1	2	3	3
247	38	22.48	2	10.1	0	3	2	1	2	2	2	2
248	42	22.43	9	8.8	2	4	1	2	2	2	2	2
249	35	22.43	2	11	1	2	1	2	2	2	2	2
250	39	22.41	3	7	1	3	1	2	2	2	2	2
251	38	22.38	4	8.1	1	1	2	1	2	2	2	2
252	43	22.32	12	10.8	1	1	1	1	2	2	2	2
253	35	22.32	11	8.3	1	2	1	1	2	2	2	2
254	41	22.31	13	9.3	1	1	1	1	2	2	2	2
255	39	22.31	6	7.7	1	1	1	2	2	2	2	2
256	40	22.31	14	10.1	0	2	1	2	2	2	2	2
257	36	22.31	2	8.7	0	3	1	1	2	1	2	2
258	35	22.31	3	8.6	1	4	1	2	1	2	3	3
259	39	22.27	12	9.9	0	1	1	2	2	2	2	2
260	37	22.27	5	7.7	0	1	2	1	2	2	2	2
261	36	22.27	6	8	0	2	1	2	2	2	2	2
262	35	22.27	6	12.3	1	3	1	1	2	2	2	2
263	35	22.27	6	7.7	1	4	1	2	1	2	3	2
264	36	22.23	8	8	1	1	1	2	2	2	2	2
265	44	22.21	3	9.5	1	1	2	1	2	2	2	2
266	41	22.21	4	7.7	2	2	1	2	2	2	2	2
267	37	22.21	5	8.3	1	3	1	2	2	2	2	2
268	43	22.21	4	8.7	0	4	1	2	1	2	2	2
269	42	22.21	5	8.1	1	1	2	1	2	2	2	2
270	41	22.21	10	7.5	0	1	1	2	2	2	2	2
271	41	22.21	12	7.5	1	1	1	1	2	2	2	2
272	36	22.21	9	7.5	1	1	1	2	2	1	2	2
273	35	22.21	8	9.5	0	2	1	1	1	2	2	2
274	38	22.15	22	9	1	3	1	2	2	2	2	2
275	35	22.15	2	7.5	1	4	1	2	2	2	2	2
276	36	22.14	5	9.7	1	1	1	1	2	2	2	2
277	38	22.1	14	9.5	1	1	1	1	1	2	4	2
278	35	22.1	11	11.2	0	2	1	1	2	2	2	2
279	37	22.06	14	7.5	0	3	2	1	2	2	2	2
280	36	22.06	4	10.4	2	4	1	2	2	2	2	2
281	35	22.06	6	6.8	1	1	1	2	2	2	2	2
282	41	22.06	5	9	0	1	2	2	2	2	2	2
283	39	22.04	12	12.4	0	2	1	1	2	2	2	2
284	37	22.04	8	8.6	2	3	1	2	1	2	3	2
285	37	22.04	6	12.5	1	4	1	1	2	2	2	2
286	37	22.04	4	9.5	1	3	1	1	2	2	2	2
287	37	22.04	3	11	1	4	1	1	2	2	2	2
288	36	22.04	2	9.5	1	1	1	2	2	2	2	2
289	35	22.04	5	9.6	0	1	1	2	2	2	2	2
290	35	22.04	4	8.5	1	2	1	1	2	2	2	2
291	42	22.03	7	8.8	1	3	1	1	1	2	3	2
292	42	22.03	6	8.2	1	4	2	1	2	2	2	2
293	41	22.03	3	7.8	0	1	1	2	2	1	2	2
294	40	22.03	4	7.2	2	1	1	1	2	2	2	2
295	39	22.03	18	8.5	0	2	1	1	2	2	2	2
296	38	22.03	3	11.6	2	3	1	2	2	2	2	2
297	38	22.03	2	12.7	0	4	1	2	1	2	4	2
298	38	22.03	3	8	1	3	1	1	2	2	2	2
299	37	22.03	10	10.1	0	4	1	2	2	2	2	2
300	37	22.03	8	9.5	2	1	2	2	2	2	2	2
301	37	22.03	3	8.7	0	1	1	1	2	2	2	2
302	37	22.03	5	7.7	0	2	1	2	2	2	2	2
303	36	22.03	4	8.7	0	3	1	1	2	2	2	2
304	35	22.03	10	8.2	0	4	1	2	2	2	2	2
305	35	22.03	4	9	2	1	2	1	2	2	2	2
306	35	22.03	3	9.5	0	1	1	2	2	2	2	2
307	35	21.99	2	11.5	1	2	1	2	2	2	2	2
308	36	21.94	3	9.4	0	3	1	1	1	1	2	2
309	39	21.91	3	8.2	1	4	1	1	2	2	2	2
310	35	21.91	7	9.7	0	4	1	1	2	2	2	2
311	35	21.91	3	10.2	0	3	1	1	1	2	2	2
312	35	21.91	3	7.9	1	4	1	2	2	2	2	2
313	39	21.88	4	8	1	1	1	2	2	2	2	2
314	36	21.88	8	7.1	1	1	1	1	2	2	2	2
315	35	21.88	8	10.2	0	2	1	1	2	2	2	2
316	43	21.83	6	9.6	1	3	1	1	2	2	2	2
317	42	21.83	14	7.2	1	4	1	2	2	2	2	2
318	40	21.83	8	8.1	1	1	2	1	2	2	2	2
319	35	21.83	14	8.1	2	1	1	1	2	2	2	2
320	40	21.78	19	10.3	1	2	1	1	2	1	2	2
321	39	21.78	4	7.7	1	3	1	2	2	2	2	2
322	36	21.78	3	9.7	0	3	1	1	2	2	2	2
323	35	21.78	6	7.3	1	4	2	2	2	2	2	2
324	41	21.77	9	10.6	1	1	2	1	2	2	2	2
325	37	21.77	3	8.5	0	1	1	1	2	2	2	2
326	35	21.77	11	8.5	1	2	1	1	2	2	2	2
327	40	21.76	5	10.2	0	3	1	1	2	1	2	2
328	44	21.72	6	10.5	1	4	1	2	2	2	2	2
329	42	21.72	10	8.3	0	1	2	2	1	2	2	2
330	37	21.72	4	9.5	0	1	1	1	2	2	2	2
331	37	21.72	2	7	1	2	1	2	2	2	2	2
332	36	21.72	2	12.4	1	3	1	1	2	2	2	2
333	35	21.72	3	8	2	4	1	2	2	2	2	2
334	37	21.71	7	11	1	3	1	2	2	2	2	2
335	35	21.67	4	11.2	2	4	2	1	2	2	2	2
336	35	21.67	2	9.5	2	2	1	2	2	2	2	2
337	44	21.64	3	8.3	1	3	1	2	2	2	2	2
338	40	21.64	3	5	2	4	2	1	2	2	2	2
339	40	21.64	4	8.6	0	1	1	1	1	2	2	2
340	38	21.64	7	6.6	1	1	1	2	2	2	2	2
341	43	21.63	7	9.1	1	2	1	1	2	2	2	2
342	41	21.63	5	8.2	1	3	1	2	2	2	2	2
343	40	21.63	9	8.4	0	3	1	1	2	2	2	2
344	38	21.63	4	11.3	1	2	2	2	2	2	2	2
345	35	21.63	4	12.8	1	4	1	1	2	2	2	2
346	36	21.6	12	7.6	1	1	1	2	2	2	2	2
347	35	21.51	6	10.2	1	1	1	1	2	2	2	2
348	41	21.5	3	10.1	1	2	2	2	1	2	2	2
349	40	21.5	8	9.2	0	3	1	2	2	2	2	2
350	37	21.5	4	10.2	1	4	1	2	2	2	2	2
351	37	21.5	7	9.1	1	1	1	1	2	2	2	2
352	36	21.5	4	12.2	0	1	1	1	2	2	2	2
353	36	21.5	8	8.2	0	2	1	2	2	2	2	2
354	47	21.48	2	10.1	1	1	1	1	2	2	2	2
355	42	21.48	4	10.5	1	1	1	2	2	1	2	2
356	41	21.48	3	12.5	1	2	2	1	1	2	2	2
357	40	21.48	13	9.8	1	3	1	1	2	2	2	2
358	40	21.48	5	13	1	1	1	2	2	2	2	2
359	38	21.48	2	7.7	0	1	1	1	2	2	2	2
360	38	21.48	3	7.8	1	2	1	2	2	2	2	2
361	38	21.48	6	7.7	1	3	2	1	2	2	2	2
362	37	21.48	3	10.5	2	4	1	1	2	2	2	2
363	36	21.48	15	8.8	2	2	1	1	1	2	2	2
364	36	21.48	4	6.5	0	3	1	2	2	2	2	2
365	36	21.48	3	9	0	1	2	1	2	2	2	2
366	35	21.48	2	7.1	1	1	1	2	2	2	2	2
367	35	21.48	3	15	1	2	2	2	2	2	2	2
368	35	21.48	6	7.1	2	1	1	1	2	2	2	2
369	35	21.48	9	12.4	1	1	1	2	1	2	2	2
370	35	21.48	2	9	1	2	1	1	2	2	2	2
371	43	21.45	4	12.5	0	3	1	2	2	2	2	2
372	35	21.45	3	10.2	2	4	1	1	2	2	2	2
373	44	21.41	3	7.9	1	1	1	2	2	2	2	2
374	36	21.37	2	9.7	0	1	2	2	2	2	2	2
375	35	21.37	2	11.2	1	3	1	2	2	2	2	2
376	50	21.36	3	7.3	1	3	1	1	2	2	2	2
377	38	21.36	3	9.3	1	4	1	1	2	2	2	2
378	37	21.36	5	9.4	1	1	1	2	2	1	2	2
379	36	21.36	6	8.5	2	1	2	2	2	2	2	2
380	35	21.36	2	9.6	0	3	1	2	1	2	2	2
381	41	21.34	8	9.1	1	3	1	1	2	2	2	2
382	39	21.34	6	8.5	1	4	1	2	2	2	2	2
383	36	21.34	2	10.1	0	1	1	1	2	2	2	2
384	40	21.33	4	10.5	0	1	1	1	2	2	2	2
385	39	21.33	8	7	0	1	2	2	1	2	2	2
386	35	21.33	3	11.8	0	1	1	1	2	2	2	2
387	44	21.3	3	8.2	0	3	1	2	2	2	2	2
388	40	21.3	5	8	1	3	1	2	1	2	2	2
389	39	21.3	5	8	0	4	1	1	2	2	2	2
390	38	21.3	5	7.8	1	1	2	1	2	2	2	2
391	36	21.3	2	10	1	1	1	1	2	2	2	2
392	35	21.3	2	10.5	1	3	1	1	2	2	2	2
393	37	21.26	5	9	0	3	1	1	2	2	2	2
394	41	21.23	10	7.2	1	4	1	2	2	2	2	2
395	40	21.23	7	8.5	1	1	1	2	2	2	2	2
396	39	21.23	24	13.5	0	1	2	2	1	2	2	2
397	39	21.23	4	10.8	0	3	1	1	2	2	2	2
398	37	21.23	5	7.5	1	3	1	2	2	1	2	2
399	35	21.23	7	9	2	4	1	1	1	2	2	2
400	35	21.23	8	7.3	1	3	2	2	2	2	2	2
401	40	21.23	4	7.7	0	4	1	2	2	2	2	2
402	39	21.23	4	16.7	1	1	1	1	2	2	2	2
403	37	21.22	3	10.7	1	1	1	2	2	2	2	2
404	35	21.22	3	12	1	3	1	1	1	2	2	2
405	41	21.21	9	8.7	1	3	1	2	2	2	2	2
406	35	21.21	2	11	1	4	1	2	2	2	2	2
407	45	21.19	8	9.8	0	1	1	1	2	2	2	2
408	43	21.19	5	9.7	0	1	1	1	2	2	2	2
409	39	21.19	3	7.6	0	3	1	2	2	2	2	2
410	38	21.16	10	8.3	1	3	2	1	2	2	2	2
411	46	21.09	3	10.8	1	4	1	1	2	2	2	2
412	44	21.09	2	7.3	0	3	1	2	2	2	2	2
413	44	21.09	2	6.5	1	4	1	1	2	1	2	2
414	43	21.09	4	12.6	1	1	1	2	2	2	2	2
415	41	21.09	5	7.7	0	1	2	2	2	2	2	2
416	41	21.09	3	10	0	3	1	1	2	2	2	2
417	41	21.09	4	11.2	0	3	1	2	2	2	2	2
418	40	21.09	5	7.7	1	4	1	1	2	2	2	2
419	40	21.09	3	9.9	1	1	1	2	2	2	2	2
420	40	21.09	6	8.2	1	1	1	2	1	2	2	2
421	40	21.09	12	9.8	0	3	1	2	2	2	2	2
422	40	21.09	6	10.7	0	3	1	1	2	2	2	2
423	40	21.09	9	8.7	1	4	1	1	2	2	2	2
424	39	21.09	15	10	0	4	2	2	2	2	2	2
425	39	21.09	15	8	1	3	1	2	2	2	2	2
426	39	21.09	6	10.2	1	4	1	1	1	2	3	2
427	38	21.09	4	9	1	1	1	2	2	2	2	2
428	38	21.09	3	8.1	2	1	1	2	2	1	2	2
429	38	21.09	7	8.5	1	3	1	1	2	2	2	2
430	37	21.09	6	6.2	2	3	1	2	2	2	2	2
431	37	21.09	4	9.1	0	4	2	1	2	2	2	2
432	37	21.09	17	9.8	1	1	1	2	2	2	2	2
433	37	21.09	3	8.9	0	1	1	1	2	2	2	2
434	37	21.09	9	8.5	0	3	1	2	2	2	2	2
435	36	21.09	2	8.5	0	3	1	2	1	2	2	2
436	36	21.09	4	9.7	1	3	2	2	2	2	2	2
437	36	21.09	8	9.5	1	4	1	1	2	2	2	2
438	36	21.09	3	9.1	1	1	1	1	2	2	2	2
439	35	21.09	4	8	2	1	1	1	2	2	2	2
440	35	21.09	3	6.2	2	3	1	2	2	2	2	2
441	35	21.09	3	11.7	2	3	1	2	2	2	2	2
442	35	21.09	3	11.9	0	4	1	1	2	2	2	2
443	35	21.09	3	7.6	1	1	1	2	1	1	2	2
444	35	21.09	5	9.4	1	1	1	2	2	2	2	2
445	35	21.09	9	10.9	1	3	1	2	2	2	2	2
446	38	21.08	8	10	0	3	1	2	2	2	2	2
447	36	21.08	4	12.4	1	4	1	1	2	2	2	2
448	36	21.08	6	7.9	1	3	1	2	2	2	2	2
449	37	21.01	8	9.5	0	4	2	1	2	2	2	2
450	44	20.96	6	9.8	0	3	1	1	2	2	2	2
451	43	20.96	5	7.3	1	3	1	2	2	2	2	2
452	38	20.96	3	9.7	1	4	1	1	2	2	2	2
453	35	20.96	7	6.5	2	1	1	2	1	2	2	2
454	35	20.96	2	11	1	1	2	2	2	2	2	2
455	35	20.96	2	8.8	2	3	2	1	2	2	2	2
456	37	20.96	5	7.7	0	3	1	2	2	2	2	2
457	42	20.96	7	8.3	0	3	1	2	2	2	2	2
458	41	20.96	5	8.2	0	3	1	1	2	1	2	2
459	41	20.96	2	10.3	0	4	1	1	2	2	2	2
460	40	20.96	2	9.2	2	1	1	2	2	2	2	2
461	39	20.96	12	8.8	0	1	1	2	2	2	2	2
462	39	20.96	16	5.9	1	3	1	1	2	2	2	2
463	38	20.96	3	7.7	1	3	1	1	2	2	2	2
464	38	20.96	6	7	1	4	1	1	2	2	2	2
465	36	20.96	4	10.9	0	1	1	1	2	2	2	2
466	35	20.96	11	10.1	1	1	1	1	2	2	2	2
467	35	20.96	5	8.1	0	3	1	2	1	2	2	2
468	36	20.96	3	10.8	1	1	1	1	2	2	2	2
469	39	20.94	7	8.9	1	1	1	1	2	2	2	2
470	38	20.94	11	9.9	1	3	1	1	2	2	2	2
471	37	20.94	5	8.3	0	3	1	2	2	2	2	2
472	35	20.94	3	7.6	1	1	1	2	2	2	2	2
473	37	20.89	2	7.7	1	1	1	2	2	2	2	2
474	38	20.83	3	6	1	3	1	1	1	2	2	2
475	39	20.83	5	11.7	1	3	2	2	2	2	2	2
476	38	20.83	6	8.8	2	5	1	2	2	2	2	2
477	38	20.83	4	7.6	1	3	1	1	2	2	2	2
478	38	20.83	5	10.3	1	3	1	2	2	2	2	2
479	38	20.83	10	11.2	1	1	1	1	1	1	2	2
480	37	20.83	14	8.7	1	1	1	2	2	2	2	2
481	37	20.83	3	12.1	0	3	2	2	2	2	2	2
482	36	20.83	3	7.51	0	1	1	2	2	2	2	2
483	36	20.83	5	10.2	1	1	1	1	2	2	2	2
484	41	20.82	3	7.2	0	3	1	2	2	1	2	2
485	37	20.82	9	8.2	1	3	1	1	2	2	2	2
486	36	20.82	3	9.3	1	5	1	2	2	2	2	2
487	40	20.81	7	7.4	1	1	1	2	2	2	2	2
488	39	20.81	7	8.5	1	1	1	1	2	2	2	2
489	38	20.81	5	8.5	1	3	1	2	2	2	2	2
490	36	20.81	8	11.6	0	3	1	1	2	2	2	2
491	36	20.81	7	7.4	1	5	1	2	2	2	2	2
492	36	20.81	4	7.2	1	1	1	1	1	2	2	2
493	35	20.81	3	8.6	0	1	1	1	2	2	2	2
494	35	20.81	6	8.7	1	3	1	2	2	2	2	2
495	37	20.8	7	9.2	1	3	2	1	2	2	2	2
496	36	20.8	2	8.6	2	5	1	1	2	2	2	2
497	45	20.78	2	12	0	1	1	2	2	2	2	2
498	45	20.7	4	10.6	1	1	1	1	2	2	2	2
499	41	20.7	5	9.4	1	1	1	1	2	2	2	2
500	39	20.7	6	8	0	1	2	1	2	2	2	2
501	36	20.7	3	8	0	3	1	2	2	2	2	2
502	36	20.7	6	8.3	1	3	1	1	2	1	2	2
503	37	20.7	3	9.2	1	5	1	1	1	2	2	2
504	37	20.69	3	9.9	2	1	1	1	2	2	2	2
505	35	20.69	2	8.2	1	1	1	1	2	2	2	2
506	36	20.69	6	9.9	1	3	1	2	2	2	2	2
507	40	20.58	3	8.2	2	3	1	1	2	2	2	2
508	38	20.58	2	8.2	1	5	1	2	2	2	2	2
509	37	20.58	1	9.9	0	1	1	1	2	2	2	2
510	35	20.58	3	8	0	1	1	1	2	2	2	2
511	44	20.57	4	10.2	2	3	1	1	2	2	2	2
512	42	20.57	11	11.3	0	3	2	2	2	2	2	2
513	42	20.57	11	8	1	5	1	1	2	2	2	2
514	40	20.57	3	11.2	1	3	1	2	1	2	2	2
515	37	20.57	6	8.3	1	5	1	1	2	2	2	2
516	35	20.55	6	11	1	1	1	1	2	2	2	2
517	44	20.55	3	7.6	0	1	2	2	2	1	2	2
518	38	20.55	4	8.1	1	3	1	2	2	2	2	2
519	35	20.55	3	15.2	2	3	1	2	2	2	2	2
520	39	20.52	2	6.2	2	5	1	2	2	2	2	2
521	38	20.45	12	7.5	0	1	1	1	2	2	2	2
522	38	20.45	2	8.9	1	1	1	1	2	2	2	2
523	37	20.45	6	8.2	1	3	1	2	2	2	2	2
524	35	20.45	8	10.2	1	3	1	1	1	2	2	2
525	35	20.45	8	9.5	2	5	1	1	2	2	2	2
526	35	20.45	2	10.6	1	3	1	1	2	2	2	2
527	35	20.44	3	7.4	2	5	1	1	2	2	2	2
528	35	20.44	4	7.4	2	1	1	1	2	2	2	2
529	39	20.43	8	10.1	1	1	1	1	2	2	2	2
530	39	20.43	3	12.1	1	3	1	2	2	1	2	2
531	38	20.43	2	7.6	1	3	2	1	2	2	2	2
532	38	20.43	11	10.3	1	5	1	1	2	2	2	2
533	36	20.43	3	7.7	0	1	1	2	2	2	2	2
534	35	20.43	15	10.2	2	1	1	1	2	2	2	2
535	41	20.4	7	10.9	2	3	1	2	2	2	2	2
536	39	20.4	4	9.1	2	3	1	1	1	2	3	2
537	36	20.4	3	8.3	0	5	2	1	2	2	2	2
538	35	20.32	8	7.7	2	5	1	2	2	2	2	2
539	35	20.32	5	9.7	0	3	1	1	2	2	2	2
540	43	20.31	6	10	1	5	1	1	2	2	2	2
541	42	20.31	2	7.2	0	1	1	1	1	2	3	3
542	42	20.31	5	7.7	0	1	1	2	2	2	2	2
543	40	20.31	2	9	1	3	1	1	2	2	2	2
544	39	20.31	12	8.1	2	3	1	2	2	1	2	2
545	37	20.31	10	10.8	2	5	1	1	2	2	2	2
546	37	20.31	8	7.3	1	1	1	1	2	2	2	2
547	37	20.31	9	6.4	2	1	1	2	1	2	3	3
548	36	20.31	9	13.3	0	3	1	1	2	2	2	2
549	36	20.31	5	7.5	0	3	1	1	2	2	2	2
550	36	20.31	9	8.1	0	3	1	1	2	2	2	2
551	35	20.31	3	8.7	1	5	1	1	2	2	2	2
552	35	20.31	2	8.5	1	1	1	2	2	2	2	2
553	35	20.31	4	9.4	0	1	1	1	2	2	2	2
554	45	20.28	6	8.7	0	3	1	2	2	2	2	2
555	38	20.28	11	4.2	1	3	1	1	1	2	3	3
556	37	20.28	5	9.4	1	5	1	1	2	2	2	2
557	35	20.28	7	8.8	0	1	1	1	2	2	2	2
558	40	20.2	2	9	0	1	1	1	2	2	2	2
559	37	20.2	3	9.3	0	3	1	2	1	2	3	3
560	35	20.2	7	7.3	0	3	1	1	2	2	2	2
561	35	20.2	3	7.6	1	5	1	2	2	2	2	2
562	35	20.2	12	7.8	2	3	1	1	2	2	2	2
563	35	20.2	2	11.6	1	5	1	1	2	2	2	2
564	35	20.2	3	11.4	1	3	2	2	2	2	2	2
565	42	20.2	5	9.3	1	3	1	1	2	2	2	2
566	38	20.2	7	9.6	1	5	1	1	2	2	2	2
567	38	20.2	2	9.2	1	1	1	1	2	2	2	2
568	38	20.2	2	9	1	1	1	2	2	2	2	2
569	37	20.2	4	9	1	3	2	1	2	2	2	2
570	36	20.2	2	10.6	2	3	1	1	2	2	2	2
571	38	20.13	2	11.7	1	3	1	2	2	2	2	2
572	37	20.13	4	7.9	1	3	1	1	2	2	2	2
573	35	20.13	4	8.1	1	5	1	1	1	2	2	2
574	36	20.09	7	8.9	1	1	1	1	2	2	2	2
575	41	20.08	3	6.7	0	1	1	1	2	2	2	2
576	35	20.08	3	10.7	1	3	1	1	2	2	2	2
577	35	20.08	2	7.6	0	3	1	1	2	2	2	2
578	40	20.07	3	14.8	1	5	1	2	2	2	2	2
579	42	20.03	4	8.1	0	1	1	2	2	2	2	2
580	41	20.03	9	12.9	0	1	1	1	2	2	2	2
581	39	20.03	3	8.4	1	3	1	1	2	2	2	2
582	37	20.03	10	11.5	2	1	1	1	2	2	2	2
583	37	20.03	8	8.6	0	1	1	1	2	2	2	2
584	37	20.03	8	7.8	1	3	1	1	2	2	2	2
585	37	20.03	8	12.7	0	3	1	2	1	2	2	2
586	36	20.03	8	11.1	0	1	1	1	2	2	2	2
587	36	20.03	8	9.7	0	1	1	2	2	2	2	2
588	35	20.03	2	10.3	2	3	1	1	2	2	2	2
589	35	20.03	5	10.2	0	3	1	1	2	2	2	2
590	36	20	4	10.5	0	5	1	1	2	2	2	2
591	36	20	6	8.6	0	3	1	2	2	2	2	2
592	40	19.98	4	6.9	1	3	1	1	2	2	2	2
593	39	19.98	3	6.6	1	1	1	1	1	2	2	2
594	37	19.98	3	8.3	0	1	1	1	2	2	2	2
595	37	19.98	3	9.7	0	3	1	2	2	2	2	2
596	36	19.98	11	8.6	0	1	1	2	2	1	2	2
597	36	19.98	8	9.4	1	1	1	1	2	2	2	2
598	42	19.96	8	7.9	0	3	1	1	2	2	2	2
599	42	19.95	11	9.5	1	3	1	2	2	2	2	2
600	41	19.95	11	9.8	1	5	2	1	2	2	2	2
601	38	19.95	3	8.6	1	1	1	1	2	2	2	2
602	38	19.95	3	9.7	1	1	1	1	2	2	2	2
603	38	19.95	6	8.7	0	3	1	2	2	2	2	2
604	38	19.95	4	8.7	2	3	1	1	2	2	2	2
605	37	19.95	3	8.2	0	5	1	1	1	2	2	2
606	43	19.92	6	7.9	1	1	2	1	2	2	2	2
607	40	19.92	8	10	2	1	1	1	2	2	2	2
608	40	19.92	12	8	1	3	1	1	2	2	2	2
609	39	19.92	12	7.7	0	3	1	2	2	2	2	2
610	38	19.92	2	9.7	1	5	1	1	2	2	2	2
611	41	19.91	3	9.3	1	1	1	2	2	2	2	2
612	35	19.91	9	10.6	1	1	1	1	2	2	2	2
613	43	19.88	5	8.2	1	1	1	1	2	1	2	2
614	37	19.88	9	7.6	0	1	1	1	2	2	2	2
615	40	19.83	3	10.9	1	3	1	2	2	2	2	2
616	38	19.83	2	9	1	3	2	1	2	2	2	2
617	37	19.83	5	7.6	0	5	1	1	1	2	3	2
618	36	19.83	4	9.5	1	1	1	1	2	2	2	2
619	36	19.82	3	8.7	1	1	1	2	2	2	2	2
620	43	19.81	7	8.5	2	3	1	1	2	2	2	2
621	40	19.81	9	8.1	1	3	2	1	1	2	2	2
622	36	19.81	19	7.5	1	5	1	1	2	2	2	2
623	35	19.81	6	8.7	0	1	1	1	2	2	2	2
624	37	19.78	6	8	2	1	1	1	2	2	2	2
625	36	19.78	2	8.6	0	3	1	2	2	2	2	2
626	35	19.78	5	8.2	1	3	1	1	2	2	2	2
627	42	19.72	12	11.4	0	5	1	1	2	2	2	2
628	40	19.72	5	7.9	0	3	2	2	2	2	2	2
629	40	19.72	3	10.3	1	5	1	1	2	2	2	2
630	40	19.72	2	9.8	0	1	1	2	2	2	2	2
631	38	19.71	3	8.7	1	1	1	1	2	1	2	2
632	35	19.71	5	10.1	1	3	1	1	1	2	2	2
633	44	19.68	4	7.7	1	3	2	2	2	2	2	2
634	39	19.68	8	7.2	1	5	1	1	2	2	2	2
635	37	19.65	3	8.4	1	1	1	1	2	2	2	2
636	42	19.63	5	8.2	0	1	1	1	2	2	2	2
637	39	19.63	15	7	1	3	1	2	2	2	2	2
638	38	19.63	19	10.4	1	3	1	1	2	2	2	2
639	36	19.63	11	7.5	1	5	1	1	2	2	2	2
640	35	19.63	6	8.1	0	3	1	2	2	2	2	2
641	38	19.6	12	7.1	1	5	1	1	1	2	3	3
642	35	19.6	23	7.6	1	1	1	1	2	2	2	2
643	38	19.57	3		0	1	1	2	2	2	2	2
644	38	19.57	10	10.1	1	3	1	1	2	2	2	2
645	37	19.57	4	5.8	0	3	1	1	2	2	2	2
646	37	19.57	2	9.5	1	5	1	2	2	1	2	2
647	36	19.57	3	9	0	1	2	1	2	2	2	2
648	36	19.57	4	8	1	1	1	1	2	2	2	2
649	35	19.57	11	9.2	0	3	1	2	2	2	2	2
650	44	19.56	3	9	1	3	1	1	2	2	2	2
651	40	19.56	4	9.3	1	5	1	1	2	2	2	2
652	39	19.56	12	8.3	1	5	2	2	2	2	2	2
653	38	19.56	4	9.3	1	3	1	1	2	2	2	2
654	38	19.56	3	13.8	1	5	1	1	2	2	2	2
655	35	19.56	3	7.7	1	1	1	1	2	2	2	2
656	46	19.53	4	8	1	1	1	1	1	2	2	2
657	46	19.53	5	9.6	1	3	1	2	2	2	2	2
658	45	19.53	5	9.8	1	3	1	1	2	2	2	2
659	43	19.53	4	9.7	1	5	2	1	2	2	2	2
660	41	19.53	5	11	0	1	1	1	2	2	2	2
661	41	19.53	2	9.6	1	1	1	1	2	1	2	2
662	40	19.53	2	9.5	0	3	1	1	2	2	2	2
663	40	19.53	2	12.9	0	3	1	2	2	2	2	2
664	40	19.53	8	5.6	0	3	2	1	2	2	2	2
665	40	19.53	11	10.5	1	5	2	1	2	2	2	2
666	40	19.53	3	8.5	1	1	1	2	1	1	2	2
667	38	19.53	3	11.7	0	1	1	1	2	2	2	2
668	38	19.53	3	9.5	1	3	1	1	2	2	2	2
669	36	19.53	12	10.4	0	3	1	1	2	2	2	2
670	36	19.53	3	10.4	1	5	1	1	2	2	2	2
671	35	19.53	9	11.1	0	1	1	1	2	2	2	2
672	35	19.53	10	7.5	1	1	1	1	2	2	2	2
673	35	19.53	3	8.5	1	3	1	1	2	2	2	2
674	38	19.49	4	9.5	1	3	1	2	2	2	2	2
675	36	19.48	8	8.6	2	5	1	1	2	2	2	2
676	50	19.47	3	7.7	0	3	1	1	2	2	2	2
677	39	19.47	3	8.2	1	5	1	2	1	2	2	2
678	38	19.47	3	8.9	2	3	1	1	2	2	2	2
679	37	19.47	3	7.7	0	3	1	1	2	1	2	2
680	37	19.47	7	9	1	5	1	1	2	2	2	2
681	36	19.47	2	9.7	1	1	2	1	2	1	2	2
682	35	19.47	2	8.9	1	1	1	2	2	2	2	2
683	36	19.43	2	9.3	1	3	1	1	2	2	2	2
684	35	19.43	3	8.7	1	3	1	2	2	2	2	2
685	39	19.4	12	9.5	0	3	1	1	2	2	2	2
686	38	19.4	3	7.6	0	3	2	2	2	2	2	2
687	37	19.4	11	11.2	1	5	1	1	2	2	2	2
688	35	19.38	4	9.2	1	1	1	1	2	2	2	2
689	41	19.36	11	8.6	0	1	1	2	1	2	3	3
690	42	19.33	4	9.72	1	3	1	1	2	2	2	2
691	40	19.33	6	9.2	0	3	1	1	2	2	2	2
692	37	19.31	6	7.8	1	5	1	1	2	2	2	2
693	36	19.31	2	7.5	2	1	1	1	2	2	2	2
694	36	19.31	3	7.3	1	1	1	2	2	1	2	2
695	38	19.29	11	10.6	0	3	1	1	2	2	2	2
696	38	19.29	5	10.5	1	1	1	2	2	2	2	2
697	35	19.29	5	7.5	0	1	1	1	2	2	2	2
698	37	19.26	6	9	1	3	1	1	2	2	2	2
699	39	19.23	4	7.6	1	3	1	1	2	2	2	2
700	36	19.23	3	8.5	1	1	2	2	2	2	2	2
701	36	19.23	3	7.6	0	1	1	1	2	2	2	2
702	35	19.23	6	10.2	1	3	1	1	1	2	3	2
703	39	19.22	5	9.9	2	3	1	2	2	1	2	2
704	37	19.22	5	7.9	0	5	1	1	2	2	2	2
705	37	19.22	13	8.4	0	3	2	1	2	2	2	2
706	37	19.2	3	7.5	1	3	2	1	2	2	2	2
707	43	19.15	8	9.2	1	1	1	2	2	2	2	2
708	44	19.14	4	9	0	1	1	1	2	2	2	2
709	42	19.14	5	7.7	1	3	1	1	2	2	2	2
710	42	19.14	6	9.7	1	1	1	1	2	2	2	2
711	40	19.14	8	8.1	1	1	1	1	2	2	2	2
712	38	19.14	6	6.9	0	3	1	1	2	1	2	2
713	38	19.14	4	8.5	2	3	1	2	2	2	2	2
714	37	19.14	6	10	1	5	1	1	1	2	2	2
715	37	19.14	8	9.4	1	1	1	1	2	2	2	2
716	44	19.11	4	12.2	0	1	1	1	2	2	2	2
717	36	19.11	8	8.7	0	3	2	1	2	2	2	2
718	35	19.11	4	7.4	1	3	1	2	2	2	2	2
719	41	19.1	3	8.2	1	5	1	1	2	2	2	2
720	43	19.07	5	8.8	0	1	1	1	2	2	2	2
721	37	19.07	8	8.6	1	1	1	1	2	2	2	2
722	35	19.07	2	8.9	0	3	1	2	2	2	2	2
723	43	19.05	7	7.1	0	3	1	1	2	2	2	2
724	40	19.05	4	6.7	1	5	2	2	2	2	2	2
725	39	19.05	5	7.7	0	1	1	2	2	2	2	2
726	38	19.05	6	6.7	2	1	1	1	1	2	4	2
727	41	19.04	5	9.7	1	1	1	2	2	1	2	2
728	35	19.04	11	9.8	1	1	1	1	2	2	2	2
729	37	19.03	3	9.2	1	3	1	1	2	2	2	2
730	35	19	2	7.9	2	3	1	1	2	2	2	2
731	39	18.97	4	9.9	0	5	1	1	2	2	2	2
732	35	18.94	4	11.9	2	1	1	1	2	2	2	2
733	39	18.93	11	9	0	1	1	2	2	2	2	2
734	37	18.9	4	8.2	0	3	1	1	2	2	2	2
735	40	18.87	10	9.7	1	3	2	1	2	2	2	2
736	37	18.83	2	11.4	2	5	1	2	2	2	2	2
737	35	18.83	2	7.6	2	1	1	1	2	2	2	2
738	35	18.83	14	7.2	1	1	1	1	1	2	4	3
739	44	18.82	3	8.5	2	3	1	2	2	2	2	2
740	39	18.82	13	8	1	3	2	1	2	2	2	2
741	37	18.82	6	6.4	0	5	1	2	2	2	2	2
742	37	18.82	5	6.8	1	3	1	1	2	1	2	2
743	37	18.82	5	8	1	5	1	2	2	2	2	2
744	37	18.82	3	8.5	1	1	1	1	2	2	2	2
745	35	18.82	3	8	1	1	1	1	2	2	2	2
746	35	18.82	3	8.5	1	3	1	2	2	2	2	2
747	35	18.82	3	9.4	1	3	1	1	2	2	2	2
748	43	18.78	4	11.2	2	5	1	1	2	1	2	2
749	35	18.78	3	8.3	1	1	1	1	2	2	2	2
750	41	18.75	5	9.7	1	1	1	1	1	2	3	2
751	41	18.75	5	10.1	1	3	2	1	2	2	2	2
752	41	18.75	12	6	1	3	1	2	2	2	2	2
753	39	18.75	4	10.3	1	5	1	1	2	2	2	2
754	38	18.75	2	11	1	3	1	2	2	2	2	2
755	38	18.75	2	10.2	1	5	1	1	2	2	2	2
756	37	18.75	5	8.9	2	1	1	1	2	2	2	2
757	37	18.75	3	7.9	1	1	2	1	2	2	2	2
758	36	18.75	6	10.7	2	3	1	1	2	2	2	2
759	36	18.75	2	7.3	0	3	1	2	2	2	2	2
760	36	18.75	12	8.2	0	5	1	1	2	2	2	2
761	36	18.75	4	8	1	1	1	1	2	2	2	2
762	36	18.75	2	9	1	1	1	2	1	2	3	3
763	46	18.73	5	8.5	0	3	1	1	2	2	2	2
764	40	18.73	5	8.7	1	3	1	1	2	2	2	2
765	39	18.73	12	9.3	1	5	1	2	2	2	2	2
766	38	18.73	2	8.8	1	5	1	1	2	2	2	2
767	37	18.73	3	8.5	0	3	1	2	2	2	2	2
768	35	18.73	10	12.2	1	5	1	2	2	2	2	2
769	35	18.69	2	7.5	1	1	1	1	2	1	2	2
770	41	18.67	4	10.2	0	1	1	1	2	2	2	2
771	36	18.67	12	7.3	1	3	1	2	2	2	2	2
772	36	18.67	3	10.8	0	3	1	2	2	2	2	2
773	38	18.66	10	9.1	0	5	1	2	2	2	2	2
774	38	18.65	5	10.9	1	1	1	1	1	2	2	2
775	35	18.65	3	9.2	0	1	1	1	2	2	2	2
776	43	18.59	4	9.2	1	3	1	1	2	2	2	2
777	38	18.59	4	10	0	3	1	1	2	2	2	2
778	35	18.59	5	7.5	1	3	1	2	2	2	2	2
779	38	18.59	10	8.2	2	5	1	1	2	2	2	2
780	37	18.59	9	9	0	1	1	1	2	2	2	2
781	36	18.59	2	9.2	2	1	1	1	2	2	2	2
782	36	18.59	5	11.6	1	3	1	1	2	2	2	2
783	36	18.56	4	10.1	1	3	1	1	2	2	2	2
784	45	18.55	5	10	1	5	1	1	2	2	2	2
785	35	18.55	3	8.7	0	1	1	2	2	2	2	2
786	35	18.55	3	7.5	0	1	1	1	2	2	2	2
787	39	18.52	10	8.8	1	3	1	1	2	2	2	2
788	39	18.49	7	11.9	0	3	1	2	2	2	2	2
789	40	18.43	6	8.5	1	5	1	1	2	2	2	2
790	37	18.43	12	12.4	0	3	1	1	2	2	2	2
791	37	18.43	12	8	0	5	2	2	2	2	2	2
792	37	18.43	8	8.4	1	3	1	1	1	2	2	2
793	37	18.42	4	9.2	0	3	1	1	2	2	2	2
794	36	18.42	3	10.3	0	5	1	1	2	2	2	2
795	38	18.37	13	9.3	0	1	1	1	2	2	2	2
796	38	18.37	7	13.4	0	1	1	1	2	1	2	2
797	38	18.37	6	9.9	1	3	1	2	2	2	2	2
798	37	18.37	11	8.6	0	3	1	1	1	2	2	2
799	37	18.37	3	7.6	1	3	1	1	2	2	2	2
800	45	18.36	6	8.6	1	3	1	1	2	2	2	2
801	42	18.36	4	10.4	0	5	2	2	2	2	2	2
802	35	18.36	7	9.7	0	1	1	1	2	2	2	2
803	35	18.36	10	6.5	0	1	1	1	2	2	2	2
804	41	18.31	6	6.1	0	3	1	1	2	2	2	2
805	37	18.31	7	8.7	0	3	1	1	2	2	2	2
806	37	18.31	8	9.1	1	5	1	2	2	2	2	2
807	35	18.31	2	13.1	1	1	1	1	2	2	2	2
808	43	18.29	7	10.5	0	1	1	1	2	2	2	2
809	39	18.26	4	9.5	1	3	1	1	2	2	2	2
810	36	18.26	3	8.3	0	1	1	1	1	2	2	2
811	35	18.26	6	7.9	1	1	2	1	2	2	2	2
812	36	18.22	3	7.5	1	3	1	2	2	2	2	2
813	40	18.2	4	12.3	1	3	1	1	2	2	2	2
814	35	18.14	3	8.4	0	1	1	1	2	2	2	2
815	43	18.13	5	9	1	1	1	1	2	2	2	2
816	38	18.13	10	8.7	1	3	1	2	2	2	2	2
817	36	18.13	3	10.1	1	3	1	1	1	2	2	2
818	35	18.13	3	7.8	0	5	1	1	2	2	2	2
819	40	18.13	3	10.2	1	3	2	1	2	2	2	2
820	36	18.13	3	9.5	0	3	1	1	2	2	2	2
821	43	18.08	23	10.3	1	1	1	2	2	2	2	2
822	35	18.08	11	7.5	1	1	1	1	2	2	2	2
823	39	18.07	11	8.5	1	3	2	2	1	1	2	2
824	35	18.07	5	7.1	2	1	1	1	2	2	2	2
825	41	18.03	8	11.7	1	1	1	1	2	2	2	2
826	40	18.03	4	7.7	0	3	1	1	2	2	2	2
827	40	18.03	3	9	2	3	1	1	2	2	2	2
828	40	18.03	4	9.9	0	5	1	2	1	2	2	2
829	38	18.03	3	10.4	1	1	2	1	2	2	2	2
830	37	18.03	2	9.9	0	1	1	1	2	2	2	2
831	37	18.03	5	9.4	1	3	1	1	2	2	2	2
832	37	18.03	8	9.7	1	3	1	1	2	2	2	2
833	36	18.03	5	14.8	0	5	1	1	2	2	2	2
834	35	18.03	3	9.3	1	1	1	2	2	2	2	2
835	35	18.03	5	12.4	0	1	1	1	2	2	2	2
836	36	18	5	10.2	1	3	1	1	1	2	4	2
837	45	17.97	4	9.7	1	3	1	2	2	2	2	2
838	40	17.97	2	9.8	0	5	2	1	2	1	2	2
839	39	17.97	28	9.1	0	1	1	1	2	2	2	2
840	37	17.97	12	7.8	1	2	1	1	2	2	2	2
841	36	17.97	14	8.3	1	1	1	2	2	2	2	2
842	37	17.94	4	11.5	1	2	1	1	2	2	2	2
843	39	17.91	7	8.3	0	3	2	1	2	2	2	2
844	36	17.91	8	7.3	2	3	1	1	2	2	2	2
845	37	17.9	2	7.8	2	5	1	2	2	2	2	2
846	36	17.9	2	7.7	0	1	1	1	2	2	2	2
847	35	17.85	10	9.4	1	2	1	2	1	2	2	2
848	37	17.85	3	9.2	2	3	1	1	2	2	2	2
849	44	17.78	5	7.9	1	3	1	1	2	2	2	2
850	35	17.78	5	7.8	0	5	2	2	2	2	2	2
851	43	17.75	4	10.2	0	1	1	1	2	2	2	2
852	41	17.69	5	7.6	1	2	1	1	2	2	2	2
853	36	17.63	3	8.6	1	3	1	2	2	1	2	2
854	42	17.63	3	8.7	1	3	2	2	2	2	2	2
855	38	17.63	11	7	0	5	1	1	2	2	2	2
856	38	17.63	5	10	0	3	1	1	2	2	2	2
857	38	17.63	7	6.9	0	5	1	1	2	2	2	2
858	36	17.63	5	8.5	1	1	2	1	2	2	2	2
859	35	17.63	14	9.2	1	2	1	1	1	2	3	2
860	42	17.58	7	7.3	0	3	1	2	2	2	2	2
861	39	17.58	2	7.5	1	3	1	1	2	2	2	2
862	38	17.58	7	8	1	5	1	1	2	2	2	2
863	37	17.58	4	6	0	1	2	2	2	2	2	2
864	36	17.58	3	12.3	2	2	1	2	2	2	2	2
865	36	17.58	3	8.2	1	3	1	1	2	1	2	2
866	35	17.58	13	7.4	1	3	1	1	2	2	2	2
867	35	17.58	3	8.9	1	5	1	1	2	2	2	2
868	37	17.58	10	8.5	1	3	1	1	2	2	2	2
869	38	17.53	5	9.2	0	5	1	2	2	2	2	2
870	36	17.53	2	9.5	0	1	1	1	2	2	2	2
871	40	17.48	5	7.6	0	2	2	2	1	2	4	2
872	40	17.48	8	9	0	3	1	1	2	2	2	2
873	38	17.48	5	9	0	3	1	1	2	2	2	2
874	36	17.48	2	8	1	5	1	1	2	2	2	2
875	36	17.47	4	9.5	2	1	1	2	2	2	2	2
876	36	17.47	3	8.2	0	2	1	1	2	2	2	2
877	37	17.44	6	10	0	3	1	1	2	2	2	2
878	43	17.36	2	7.9	1	3	1	1	2	2	2	2
879	38	17.36	4	8.7	1	5	1	1	2	2	2	2
880	41	17.31	5	8.7	1	5	2	1	2	1	2	2
881	39	17.31	12	10	1	3	1	1	2	2	2	2
882	36	17.31	2	7.7	1	5	1	2	2	2	2	2
883	35	17.31	2	8	1	1	1	1	1	2	3	3
884	43	17.22	8	8.8	1	2	1	1	2	2	2	2
885	39	17.22	8	9.6	1	3	2	1	2	2	2	2
886	35	17.22	2	8	1	3	1	2	2	2	2	2
887	37	17.19	8	8.5	0	5	1	1	2	2	2	2
888	39	17.15	5	9.5	0	1	1	1	2	2	2	2
889	53	17.04	9	8	1	2	1	1	2	1	2	2
890	41	16.94	10	8.2	1	3	1	1	2	2	2	2
891	39	16.94	6	11.4	0	3	1	2	2	2	2	2
892	35	16.94	3	8.7	1	3	1	1	2	2	2	2
893	35	16.9	5	9.8	1	5	1	1	2	2	2	2
894	39	16.85	8	8	1	1	2	2	2	2	2	2
895	35	16.82	4	9.7	1	2	1	1	1	2	3	2
896	43	16.8	10	7.6	1	3	1	1	2	2	2	2
897	38	16.8	12	6.2	0	3	1	2	2	2	2	2
898	37	16.8	9	7.5	1	5	1	1	2	2	2	2
899	35	16.8	3	7.6	0	1	1	1	2	2	2	2
900	35	16.65	8	11.7	1	2	1	1	2	2	2	2
901	35	16.33	6	8.9	1	3	1	2	2	2	2	2
902	36	16.02	3	10	0	3	1	1	2	1	2	2
903	35	16.02	3	5.6	1	5	2	1	2	2	2	2
904	36	15.57	8	8.2	1	3	1	1	1	2	2	2
905	35	15.24	2	7.8	1	5	1	2	2	2	2	2
906	41	14.84	7	7.2	2	3	1	1	2	2	2	2

## Sheet: poor prognosis
patients	women age	women BMI	Length of embryo cryopreservation (m)	Endometrial thickness	No. of good-quality embryos transferred	1 Tubal pathology,2 Endometriosis,3 Male factor, 4 Unexplained,5 Others	1 Primary infertility,2 Secondary infertility	1 IVF, 2 ICSI	Damaged blastomere: 1 yes,2 no	Endometrial preparation:1 Natural cycles,2 HRT cycles	the number of thawed embryos	the number of viable embryos
1	38	28.48	8	8.5	0	3	1	2	2	2	2	2
2	36	27.89	4	8.1	0	3	1	1	2	2	2	2
3	36	27.55	6	7.4	0	3	1	1	2	2	2	2
4	38	27.34	3	9.5	0	4	1	2	1	2	2	2
5	35	27.12	2	7	0	3	1	2	2	2	2	2
6	39	27.06	7	7.9	0	5	2	1	2	2	2	2
7	35	26.99	5	9.5	0	2	1	1	2	2	2	2
8	36	26.67	3	9.1	0	1	1	2	2	2	2	2
9	35	26.67	4	7.5	0	3	2	2	2	2	2	2
10	38	26.56	4	9.8	0	1	1	1	2	2	2	2
11	37	26.44	2	8.5	0	3	1	2	1	2	2	2
12	37	26.4	3	9.4	0	4	2	2	2	1	2	2
13	36	25.78	6	8.8	0	1	1	2	2	2	2	2
14	35	25.71	9	9.5	0	1	1	2	2	2	2	2
15	41	25.64	5	6.9	0	5	1	1	2	2	2	2
16	40	25.59	3	8.5	0	1	1	2	2	2	2	2
17	37	25.39	10	9.9	0	1	1	2	2	2	2	2
18	37	25.28	3	11.2	0	1	1	1	2	2	2	2
19	38	25.24	6	9.5	0	1	1	2	2	2	2	2
20	40	25.15	2	7.7	0	1	1	2	2	2	2	2
21	37	25.08	3	5.2	0	3	1	2	2	2	2	2
22	40	24.97	6	7	0	3	1	2	2	2	2	2
23	37	24.96	4	10	0	1	1	1	2	2	2	2
24	39	24.89	7	11.8	0	3	1	2	2	2	2	2
25	42	24.84	2	8.5	0	1	1	2	1	2	3	2
26	35	24.8	6	10.5	0	1	1	2	2	2	2	2
27	41	24.61	4	9.1	0	1	1	1	2	2	2	2
28	38	24.61	3	6.5	0	3	2	2	2	2	2	2
29	37	24.61	5	8.3	0	1	1	2	2	2	2	2
30	44	24.46	3	8.4	0	3	1	1	2	2	2	2
31	42	24.45	5	10.9	0	3	1	1	2	2	2	2
32	36	24.38	4	12.8	0	2	1	2	1	2	3	3
33	35	24.3	8	12.7	0	2	1	1	2	2	2	2
34	43	24.22	3	12.1	0	2	1	2	2	1	2	2
35	41	24.22	8	9.1	0	1	1	1	2	2	2	2
36	41	24.17	9	9.3	0	3	1	1	2	2	2	2
37	44	24.14	4	11.7	0	5	2	2	2	2	2	2
38	35	24.13	6	8.7	0	3	1	1	2	2	2	2
39	38	24.09	3	8.9	0	3	1	2	2	2	2	2
40	39	24.03	9	7.5	0	5	1	2	2	2	2	2
41	35	24.03	12	5.7	0	3	1	1	2	2	2	2
42	35	24.03	4	10.7	0	1	1	2	2	2	2	2
43	36	24.01	2	9.1	0	3	2	2	2	2	2	2
44	37	23.94	4	6.6	0	3	1	2	2	2	2	2
45	35	23.92	3	9	0	1	2	1	2	2	2	2
46	43	23.88	9	12.1	0	2	1	2	1	2	3	3
47	37	23.88	21	9.2	0	3	1	1	2	2	2	2
48	36	23.88	5	7.5	0	3	1	2	2	2	2	2
49	38	23.83	3	9.8	0	4	1	2	2	2	2	2
50	37	23.74	4	7.6	0	1	1	1	2	2	2	2
51	35	23.73	5	7	0	2	1	1	2	1	2	2
52	35	23.71	11	8	0	1	2	2	2	2	2	2
53	38	23.63	14	8.1	0	3	1	1	2	2	2	2
54	38	23.62	3	7.5	0	4	1	2	2	2	2	2
55	40	23.59	3	7.7	0	1	1	2	2	2	2	2
56	42	23.44	4	9.2	0	3	1	1	1	2	4	3
57	41	23.44	6	7.4	0	3	1	2	2	1	2	2
58	41	23.44	13	9.3	0	5	2	2	2	2	2	2
59	38	23.44	3	8.7	0	1	1	2	2	2	2	2
60	35	23.44	2	8	0	1	1	1	2	2	2	2
61	35	23.44	2	7.9	0	2	1	2	2	2	2	2
62	38	23.37	11	9.5	0	1	2	2	2	2	2	2
63	39	23.31	2	10.2	0	3	1	1	2	2	2	2
64	38	23.31	7	8.5	0	3	1	2	2	2	2	2
65	37	23.24	3	7.1	0	1	1	1	2	2	2	2
66	35	23.23	4	7	0	3	2	1	2	2	2	2
67	35	23.23	4	9.5	0	1	1	2	1	2	3	2
68	36	23.12	4	8	0	4	1	1	2	2	2	2
69	43	23.07	2	5	0	3	1	1	2	1	2	2
70	42	23.05	6	12	0	5	1	2	2	2	2	2
71	35	23.05	10	8.7	0	1	1	2	2	2	2	2
72	40	22.96	5	8.3	0	1	1	2	2	2	2	2
73	38	22.89	3	9.1	0	3	1	2	2	2	2	2
74	37	22.89	3	8.5	0	3	1	1	2	2	2	2
75	36	22.89	13	8	0	3	1	1	2	2	2	2
76	36	22.89	6	10.9	0	4	1	2	2	2	2	2
77	36	22.89	2	10	0	1	1	1	1	2	4	2
78	35	22.89	12	10.3	0	2	1	2	2	2	2	2
79	39	22.83	3	11	0	3	2	2	2	2	2	2
80	38	22.83	4	7.9	0	4	1	2	2	1	2	2
81	35	22.83	5	10	0	3	1	2	2	2	2	2
82	35	22.83	2	9.5	0	3	1	2	2	2	2	2
83	36	22.77	7	10.9	0	1	1	2	2	2	2	2
84	35	22.66	5	7.9	0	2	1	1	2	2	2	2
85	37	22.65	4	9.5	0	3	1	2	2	2	2	2
86	35	22.58	8	9.5	0	3	1	2	2	2	2	2
87	40	22.49	2	12.4	0	3	2	1	2	2	2	2
88	36	22.49	6	12	0	2	1	2	2	2	2	2
89	37	22.48	6	8.5	0	4	1	2	2	2	2	2
90	36	22.38	15	12.8	0	3	1	1	2	2	2	2
91	40	22.27	10	11.8	0	3	2	2	2	2	2	2
92	39	22.27	3	10.6	0	5	1	1	1	2	2	2
93	35	22.27	7	11.2	0	1	1	2	2	2	2	2
94	38	22.21	9	7	0	1	1	1	2	2	2	2
95	39	22.21	4	11.8	0	1	1	2	2	2	2	2
96	38	22.21	5	8.1	0	1	1	1	2	2	2	2
97	36	22.21	11	11	0	4	1	2	2	2	2	2
98	35	22.21	9	9	0	1	1	1	2	1	2	2
99	39	22.19	2	10.6	0	1	1	2	2	2	2	2
100	38	22.15	21	14.5	0	3	1	2	2	2	2	2
101	42	22.06	2	8.5	0	1	1	2	2	2	2	2
102	42	22.06	2	8.7	0	1	1	1	2	2	2	2
103	38	22.06	3	9.9	0	3	1	1	2	2	2	2
104	38	22.06	2	6.4	0	4	1	2	1	2	2	2
105	38	22.06	6	9.3	0	3	1	2	2	2	2	2
106	40	22.04	3	8.3	0	1	1	2	2	2	2	2
107	38	22.04	13	7.9	0	4	1	1	2	2	2	2
108	36	22.04	4	8.7	0	1	1	1	2	2	2	2
109	35	22.04	8	7	0	2	1	2	2	2	2	2
110	43	22.03	3	7.2	0	3	1	1	2	2	2	2
111	40	22.03	2	10	0	1	2	2	2	2	2	2
112	36	22.03	10	10	0	1	1	2	2	2	2	2
113	41	21.93	6	8	0	1	1	1	2	2	2	2
114	36	21.91	5	12	0	2	1	2	1	2	3	2
115	40	21.78	3	7	0	3	2	1	2	2	2	2
116	40	21.78	2	8.2	0	3	1	2	2	1	2	2
117	36	21.77	4	8.7	0	3	1	2	2	2	2	2
118	36	21.77	22	8.1	0	3	1	1	2	2	2	2
119	35	21.77	5	7.3	0	1	1	2	2	2	2	2
120	42	21.72	5	10.1	0	3	2	1	2	2	2	2
121	36	21.72	6	8.2	0	4	1	2	2	2	2	2
122	35	21.72	15	6.8	0	1	1	1	2	2	2	2
123	35	21.67	3	7.9	0	2	1	1	2	2	2	2
124	40	21.64	5	7.3	0	5	1	2	2	2	2	2
125	37	21.64	9	6.8	0	3	1	1	2	2	2	2
126	35	21.64	3	11.5	0	3	2	1	2	2	2	2
127	39	21.64	10	9.5	0	3	1	2	2	2	2	2
128	40	21.63	5	9.2	0	3	2	1	2	2	2	2
129	37	21.63	3	8.5	0	3	1	1	1	2	2	2
130	40	21.51	3	12.4	0	3	1	1	2	2	2	2
131	35	21.5	4	11	0	3	1	1	2	2	2	2
132	44	21.48	3	8.3	0	2	1	2	2	1	2	2
133	40	21.48	7	7.3	0	1	2	1	2	2	2	2
134	38	21.48	5	9.1	0	1	1	1	2	2	2	2
135	37	21.48	4	8.7	0	1	2	2	2	2	2	2
136	35	21.48	5	6	0	1	1	1	2	2	2	2
137	35	21.45	10	9.5	0	1	1	1	2	2	2	2
138	35	21.41	3	6	0	2	1	1	2	2	2	2
139	39	21.37	6	10	0	3	1	2	2	2	2	2
140	35	21.34	4	9.8	0	3	1	1	1	2	2	2
141	42	21.33	3	10.1	0	3	1	1	2	2	2	2
142	38	21.3	6	5.5	0	1	2	1	2	2	2	2
143	35	21.3	6	7.5	0	3	1	1	2	2	2	2
144	35	21.3	3	10.7	0	1	2	2	2	2	2	2
145	35	21.3	2	9.5	0	1	1	1	2	2	2	2
146	40	21.26	3	8.5	0	1	1	1	2	2	2	2
147	38	21.23	6	9.3	0	3	1	1	2	1	2	2
148	35	21.23	9	11	0	2	1	1	2	2	2	2
149	45	21.23	3	8.4	0	2	1	2	2	2	2	2
150	40	21.23	4	15.1	0	3	1	1	2	2	2	2
151	37	21.21	3	8.8	0	1	2	1	2	2	2	2
152	36	21.19	9	8.2	0	1	1	2	2	2	2	2
153	35	21.19	3	12.7	0	3	1	1	2	2	2	2
154	36	21.1	12	9.7	0	1	1	2	2	2	2	2
155	43	21.09	2	8.3	0	5	1	1	1	2	3	2
156	38	21.09	4	9.3	0	3	2	1	2	2	2	2
157	38	21.09	13	7.5	0	4	1	2	2	2	2	2
158	38	21.09	2	8.8	0	1	2	1	2	2	2	2
159	38	21.09	3	9.8	0	1	1	2	2	1	2	2
160	36	21.09	3	10.6	0	2	2	1	2	2	2	2
161	35	21.09	18	8.6	0	3	1	1	2	2	2	2
162	38	21.05	4	14.5	0	3	1	1	2	2	2	2
163	36	20.96	5	11.2	0	3	1	2	2	2	2	2
164	35	20.96	3	9.1	0	1	1	1	2	2	2	2
165	42	20.96	3	12	0	5	1	1	2	2	2	2
166	41	20.96	3	8.3	0	1	1	2	2	2	2	2
167	38	20.96	16	9.1	0	3	1	1	2	2	2	2
168	37	20.96	6	8.2	0	3	1	2	2	2	2	2
169	35	20.96	4	7.9	0	1	1	1	2	2	2	2
170	35	20.96	8	8.2	0	1	2	1	1	2	3	2
171	35	20.96	11	8.2	0	1	1	1	2	2	2	2
172	38	20.94	4	9.3	0	4	1	1	2	2	2	2
173	37	20.94	2	7.6	0	1	1	2	2	2	2	2
174	44	20.83	6	8.4	0	2	1	1	2	1	2	2
175	35	20.83	3	9	0	2	2	1	2	2	2	2
176	39	20.81	5	9.5	0	3	1	2	2	2	2	2
177	38	20.81	3	7	0	4	2	1	2	2	2	2
178	35	20.81	4	9.5	0	3	1	1	2	2	2	2
179	36	20.7	11	7.5	0	4	2	1	2	2	2	2
180	37	20.7	3	9.8	0	1	1	2	2	2	2	2
181	35	20.58	3	6.8	0	3	1	1	2	2	2	2
182	35	20.58	3	11.2	0	1	1	1	1	2	2	2
183	45	20.57	5	10.4	0	2	1	2	2	2	2	2
184	35	20.55	4	7.9	0	1	1	1	2	2	2	2
185	37	20.52	5	5.2	0	3	1	2	2	2	2	2
186	39	20.45	9	11	0	3	2	1	2	2	2	2
187	35	20.45	10	9	0	2	1	1	2	2	2	2
188	44	20.43	8	8.3	0	3	1	1	2	2	2	2
189	37	20.4	3	10	0	3	1	2	2	1	2	2
190	43	20.32	6	8.3	0	3	1	1	2	2	2	2
191	43	20.31	4	7.2	0	5	2	1	2	2	2	2
192	41	20.31	11	7.4	0	1	1	2	2	2	2	2
193	38	20.31	3	8.7	0	3	2	1	2	2	2	2
194	38	20.31	5	8.7	0	4	1	2	1	2	2	2
195	37	20.31	3	9.9	0	4	2	1	2	2	2	2
196	36	20.31	3	7.7	0	1	1	1	2	2	2	2
197	35	20.31	15	8.7	0	3	1	2	2	2	2	2
198	41	20.28	5	8.9	0	1	1	2	2	2	2	2
199	44	20.2	3	9	0	3	1	1	1	2	3	2
200	43	20.2	2	5	0	2	2	1	2	2	2	2
201	42	20.2	10	8.7	0	3	1	1	2	1	2	2
202	39	20.2	3	10	0	5	2	1	2	2	2	2
203	38	20.2	14	8.7	0	1	1	2	2	2	2	2
204	38	20.13	3	6.4	0	1	1	1	2	2	2	2
205	38	20.08	5	9.5	0	3	1	1	2	2	2	2
206	38	20.07	2	8.1	0	3	1	2	1	2	3	3
207	44	20.03	3	7.5	0	5	2	1	2	2	2	2
208	38	20.03	3	5.5	0	4	1	1	2	2	2	2
209	36	20.03	3	8	0	1	2	1	2	2	2	2
210	35	20.03	4	8.7	0	3	1	1	2	2	2	2
211	37	19.98	3	8.8	0	1	2	2	2	2	2	2
212	44	19.96	11	8	0	5	1	1	2	2	2	2
213	39	19.95	3	10.2	0	1	1	1	2	1	2	2
214	37	19.95	3	5.5	0	1	1	1	2	2	2	2
215	35	19.95	6	9.5	0	1	1	2	2	2	2	2
216	45	19.92	8	10.4	0	3	2	1	2	2	2	2
217	36	19.92	9	8.3	0	3	1	2	2	2	2	2
218	37	19.91	4	9.8	0	3	2	1	2	2	2	2
219	35	19.91	4	7	0	1	1	1	2	2	2	2
220	38	19.83	3	9.3	0	1	1	1	2	2	2	2
221	38	19.78	4	10.4	0	1	2	1	1	2	2	2
222	36	19.78	3	8.2	0	3	1	1	2	2	2	2
223	35	19.72	3	7.8	0	2	1	2	2	2	2	2
224	41	19.72	11	6.9	0	3	1	1	2	2	2	2
225	35	19.68	2	10.3	0	3	1	1	2	2	2	2
226	43	19.63	4		0	2	2	1	2	2	2	2
227	37	19.63	7	5.5	0	3	1	2	2	2	2	2
228	40	19.6	2	15.1	0	1	1	1	2	2	2	2
229	35	19.57	3	9.1	0	3	1	1	2	2	2	2
230	38	19.56	4	9.1	0	3	1	2	1	2	2	2
231	37	19.56	7	6.8	0	4	1	1	2	1	2	2
232	44	19.53	6	11.7	0	2	1	2	2	2	2	2
233	40	19.53	4	9.5	0	1	1	1	2	2	2	2
234	38	19.53	4	6.5	0	3	1	1	2	2	2	2
235	38	19.53	3	8.9	0	3	1	1	2	2	2	2
236	37	19.53	6	9.5	0	1	1	2	2	2	2	2
237	36	19.53	5	8	0	4	1	1	2	2	2	2
238	35	19.53	4	7.8	0	3	1	1	1	2	2	2
239	41	19.47	5	8.9	0	3	1	2	2	2	2	2
240	35	19.47	3	8.6	0	3	1	1	2	2	2	2
241	42	19.47	5	4.2	0	5	1	1	2	2	2	2
242	42	19.47	2	9.2	0	1	2	2	1	2	2	2
243	39	19.47	14	7.9	0	1	1	1	2	2	2	2
244	38	19.47	23	8.1	0	5	1	1	2	2	2	2
245	37	19.43	16	8.2	0	1	1	1	2	2	2	2
246	37	19.4	12	9.2	0	3	2	2	2	2	2	2
247	36	19.38	4	6.2	0	3	1	1	2	2	2	2
248	43	19.33	2		0	3	1	1	1	2	2	2
249	40	19.33	2	9.2	0	3	1	2	2	1	2	2
250	42	19.29	3	10.9	0	2	1	1	2	2	2	2
251	35	19.29	4	8.7	0	1	2	1	2	2	2	2
252	35	19.15	4	7.7	0	1	1	1	2	2	2	2
253	44	19.14	8	7.5	0	3	2	2	2	2	2	2
254	44	19.14	6	10.1	0	3	1	1	2	2	2	2
255	35	19.14	5	7.7	0	2	1	1	2	2	2	2
256	35	19.14	4	7.9	0	3	1	2	2	2	2	2
257	35	19.11	4	7.3	0	3	1	1	1	2	2	2
258	38	19.1	4	10.4	0	1	2	2	2	2	2	2
259	35	19.07	3	7	0	1	1	1	2	2	2	2
260	41	19.05	8	8.3	0	5	1	2	2	2	2	2
261	37	19.05	11	11.5	0	3	1	1	1	2	4	2
262	37	19.05	6	8.3	0	4	2	2	2	2	2	2
263	37	19.04	3	8.5	0	1	1	1	2	2	2	2
264	36	19	5	10.6	0	4	1	1	2	2	2	2
265	38	18.93	4	6.3	0	1	1	2	1	2	4	3
266	38	18.83	18	9.9	0	3	1	1	2	2	2	2
267	39	18.82	6	7.8	0	3	2	1	2	1	2	2
268	38	18.82	5	6.3	0	3	1	1	2	2	2	2
269	35	18.82	12	5.7	0	1	1	2	2	2	2	2
270	40	18.78	9	8	0	3	1	1	2	2	2	2
271	35	18.78	6	9	0	2	1	2	2	2	2	2
272	37	18.75	5	9.4	0	1	2	1	2	2	2	2
273	36	18.75	3	10.1	0	3	1	1	2	2	2	2
274	36	18.75	7	8.8	0	3	1	2	2	2	2	2
275	39	18.73	12	7.8	0	3	1	2	2	2	2	2
276	38	18.73	3	11.1	0	5	1	1	2	2	2	2
277	36	18.73	7	11.2	0	4	2	1	1	2	2	2
278	38	18.67	3	8.8	0	1	1	2	2	2	2	2
279	35	18.55	12	10.5	0	3	1	1	2	2	2	2
280	36	18.49	2	10.1	0	1	1	1	1	2	2	2
281	36	18.42	7	9.1	0	1	2	2	2	2	2	2
282	37	18.37	15	6.6	0	1	1	2	2	1	2	2
283	44	18.36	3	9	0	5	1	1	2	2	2	2
284	42	18.36	12	4.2	0	3	1	1	2	2	2	2
285	42	18.36	3	9.3	0	3	1	2	2	2	2	2
286	40	18.2	2	10	0	5	2	1	2	2	2	2
287	44	18.14	5	10.1	0	3	1	2	2	2	2	2
288	36	18.13	30	8.2	0	3	1	1	2	2	2	2
289	37	18.13	6	8.5	0	1	1	1	2	2	2	2
290	44	18.03	5	8	0	5	1	2	2	2	2	2
291	41	18.03	5	8	0	1	1	1	2	2	2	2
292	37	18.03	5	11.2	0	3	1	2	1	2	2	2
293	36	17.97	4	6.2	0	3	2	1	2	2	2	2
294	35	17.97	3	10	0	3	1	1	2	2	2	2
295	35	17.97	9	11.5	0	3	2	1	2	2	2	2
296	37	17.91	5	9.5	0	3	1	2	2	2	2	2
297	38	17.85	5	9.3	0	1	1	1	2	2	2	2
298	36	17.85	4	9.7	0	3	1	1	2	1	2	2
299	42	17.78	4	9.3	0	5	1	2	1	2	3	2
300	35	17.75	3	8.7	0	3	1	1	2	2	2	2
301	36	17.69	5	8.3	0	3	1	1	2	2	2	2
302	40	17.63	3	9.5	0	1	2	1	2	2	2	2
303	37	17.63	7	8.7	0	4	1	2	2	2	2	2
304	45	17.58	4	8.4	0	3	1	1	1	2	2	2
305	37	17.58	8	9.5	0	1	1	1	2	2	2	2
306	36	17.58	7	9.1	0	4	1	1	2	2	2	2
307	37	17.53	9	11.5	0	1	1	1	2	2	2	2
308	38	17.48	2	9.8	0	3	1	2	2	2	2	2
309	36	17.47	24	7.7	0	1	2	1	2	2	2	2
310	36	17.31	7	7.4	0	1	1	1	2	2	2	2
311	35	17.31	8	9	0	1	2	2	2	2	2	2
312	40	17.22	3	8.2	0	1	1	1	2	2	2	2
313	40	17.21	9	11.8	0	3	2	2	2	2	2	2
314	35	17.15	2	9.8	0	1	1	1	2	2	2	2
315	37	16.94	3	7.1	0	3	1	2	2	2	2	2
316	36	16.94	3	11	0	3	1	1	2	2	2	2
317	35	16.85	2	9.5	0	2	1	1	2	2	2	2
318	38	16.82	3	11.1	0	3	2	2	2	2	2	2
319	39	16.33	6	7.5	0	5	1	1	1	2	2	2
320	40	16.02	7	8	0	3	1	2	2	2	2	2
